# Supplementary material for: Robust inference and errors in studies of wildlife control
Source: Sci Rep. 2025 Sep 26;15:33131. doi: 10.1038/s41598-025-18497-7 (PMC12475270; doi:10.1038/s41598-025-18497-7)
Supplement: Supplementary file 2 — Supplementary Material 2 [file 41598_2025_18497_MOESM2_ESM.zip]

Archive with 19 entries (17 files):
- scripts and datasheets/
- scripts and datasheets/SM scripts Figs1&2.docx
- __MACOSX/scripts and datasheets/._SM scripts Figs1&2.docx
- scripts and datasheets/fig 3 schematic.key
- __MACOSX/scripts and datasheets/._fig 3 schematic.key
- scripts and datasheets/Archive simulation datasheets (run 20 times)/
- __MACOSX/scripts and datasheets/._Archive simulation datasheets (run 20 times)
- scripts and datasheets/SM scripts for study design simulations.csv
- __MACOSX/scripts and datasheets/._SM scripts for study design simulations.csv
- scripts and datasheets/SM scripts for study design simulations.numbers
- __MACOSX/scripts and datasheets/._SM scripts for study design simulations.numbers
- scripts and datasheets/Archive simulation datasheets (run 20 times).numbers
- __MACOSX/scripts and datasheets/._Archive simulation datasheets (run 20 times).numbers
- scripts and datasheets/Archive simulation datasheets (run 20 times)/Randomized crossover design-Table 1.csv
- __MACOSX/scripts and datasheets/Archive simulation datasheets (run 20 times)/._Randomized crossover design-Table 1.csv
- scripts and datasheets/Archive simulation datasheets (run 20 times)/Randomized designs RCY and rBACI-Table 1.csv
- __MACOSX/scripts and datasheets/Archive simulation datasheets (run 20 times)/._Randomized designs RCY and rBACI-Table 1.csv
- scripts and datasheets/Archive simulation datasheets (run 20 times)/Non-random study designs-Table 1.csv
- __MACOSX/scripts and datasheets/Archive simulation datasheets (run 20 times)/._Non-random study designs-Table 1.csv
