# Supplementary material for: Robust inference and errors in studies of wildlife control
Source: Sci Rep. 2025 Sep 26;15:33131. doi: 10.1038/s41598-025-18497-7 (PMC12475270; doi:10.1038/s41598-025-18497-7)
Supplement: Supplementary file 2 — Supplementary Material 2 [file 41598_2025_18497_MOESM2_ESM.zip › scripts and datasheets/SM scripts for study design simulations.csv]

	Non-random study designs (row header above, formula below, repeat for 1000 rows)
W dose	L t	L t+1	Correl Response 1 L t+1	Change in L	Correl Response 2 change in L	Model 1&2: W ± L t	Model 3&4: L t+1 ± L t	T	R for Models 1&2	R for Models 3&4	B for model 1&2	B for model 3&4
(RAND()÷2+RAND()÷2)+G2	RAND()÷2+RAND()÷2	(RAND()÷2+RAND()÷2)+H2+I2×$A2	CORREL(A2:A51,C2:C51)	C2−B2	CORREL(A2:A51,E2:E51)	$L$2×J2×B2	$M$2×K2×B2	User-input from -1.16 to +1.16 in increments of 0.58 or randbetween(-y,+y) where Y varies from 0.5 , 1, 2, 4, or 8	RAND()	RAND()	User-input from-2.32 to +2.32 in increments of 0.58	User-input from-2.32 to +2.32 in increments of 0.58
Notes	Paste above row tnd repeat for 1000 rows. Note correlations are run on batches of 50 rows with no row being used more than once.
	Repeat simulations 20 iterations per scenario for B (9 models) and T (10 scenarios)
	In each script (rows 3, 10, and 17, we assume the script will be pasted into row 2 of your spreadsheet.
	Yellow highlighted cells are user-input fields
	Randomized study designs RCT or rBACI (row header above, formula below, repeat for 1000 rows)
W dose	L t	L t+1	Correl Response 1 L t+1	Change in L	Correl Response 2 change in L	T	Model 3&4: L t+1 ± L t	R for models 3&4	B for model 3&4
IF(RAND()<0.501,0,(RAND()÷2+RAND()÷2))	RAND()÷2+RAND()÷2	(RAND()÷2+RAND()÷2)+'R for models 3&4' +T×$A2	CORREL(A2:A51,C2:C51)	L t+1'−L t	CORREL(A2:A51,E2:E51)	User-input from -1.16 to +1.16 in increments of 0.58 or randbetween(-y,+y) where Y varies from 0.5 , 1, 2, 4, or 8	RAND()	$'B for model 3&4' ×'Model 3&4: L t+1 ± L t'×L t	User-input from-2.32 to +2.32 in increments of 0.58
Notes	Paste above row tnd repeat for 1000 rows. Note correlations are run on batches of 50 rows with no row being used more than once.
	Repeat simulations 20 iterations per scenario for B (9 models) and T (10 scenarios)
	In each script (rows 3, 10, and 17, we assume the script will be pasted into row 2 of your spreadsheet.
	Yellow highlighted cells are user-input fields
	Randomized study designs crossover(row header above, formula below, repeat for 1000 rows)
W dose	L t	W t+1	L t+1	L t+2	Change in L	Change in W	Correlation Change in L to change in W n=50	T	Model 3&4: L t+1 ± L t	R for models 3&4	B for models 3&4
IF(RAND()<0.5,0,RAND()÷2+RAND()÷2)	RAND()÷2+RAND()÷2	IF($A2=0,RAND()÷2+RAND()÷2,0)	(RAND()÷2+RAND()÷2)+'R for models 3&4'+T×$A2	W t+1' ×T+(RAND()÷2+RAND()÷2)+$'B for models 3&4'×'Model 3&4: L t+1 ± L t'×L t	IF($A2=0,'L t+2' −'L t+1','L t+1'−'L t+2')	IF($A2=0,'W t+1' 0.000,$A2)	CORREL(G2:G51,F2:F51)	User-input from -1.16 to +1.16 in increments of 0.58 or randbetween(-y,+y) where Y varies from 0.5 , 1, 2, 4, or 8	RAND()	$'B for models 3&4' ×'Model 3&4: L t+1 ± L t' × L t	User-input from-2.32 to +2.32 in increments of 0.58
Notes	Paste above row tnd repeat for 1000 rows. Note correlations are run on batches of 50 rows with no row being used more than once.
	Repeat simulations 20 iterations per scenario for B (9 models) and T (10 scenarios)
	In each script (rows 3, 10, and 17, we assume the script will be pasted into row 2 of your spreadsheet.
	Yellow highlighted cells are user-input fields
