# Supplementary material for: Robust inference and errors in studies of wildlife control
Source: Sci Rep. 2025 Sep 26;15:33131. doi: 10.1038/s41598-025-18497-7 (PMC12475270; doi:10.1038/s41598-025-18497-7)
Supplement: Supplementary file 2 — Supplementary Material 2 [file 41598_2025_18497_MOESM2_ESM.zip › scripts and datasheets/Archive simulation datasheets (run 20 times)/Randomized crossover design-Table 1.csv]

W dose	L t	W t+1	L t+1	L t+2	Change in L	Change in W	Correlation Change in L to change in W n=50	T	Model 3&4: L t+1 ± L t	R for models 3&4	B for models 3&4
0.000	0.420	0.482	0.253	1.818	1.565	0.482	0.848	2.32	0.190860942226292	0.000	0
0.000	0.196	0.660	0.354	2.141	1.788	0.660		2.32	0.665164753692282	0.000
0.000	0.820	0.308	0.457	1.273	0.816	0.308		2.32	0.236083446706859	0.000
0.604	0.818	0.000	1.931	0.260	1.672	0.604		2.32	0.104803106505431	0.000
0.000	0.590	0.168	0.354	0.992	0.638	0.168		2.32	0.37549242364888	0.000
0.424	0.635	0.000	1.476	0.498	0.978	0.424		2.32	0.00775907455247027	0.000
0.000	0.498	0.656	0.554	1.960	1.406	0.656		2.32	0.62500337826296	0.000
0.275	0.392	0.000	1.050	0.276	0.774	0.275		2.32	0.804000336655231	0.000
0.371	0.727	0.000	1.194	0.592	0.602	0.371		2.32	0.849657836964419	0.000
0.000	0.631	0.451	0.507	1.425	0.917	0.451		2.32	0.89216278543594	0.000
0.000	0.523	0.200	0.063	1.232	1.169	0.200		2.32	0.495410472400652	0.000
0.000	0.604	0.536	0.516	1.924	1.408	0.536		2.32	0.391453747090968	0.000
0.000	0.283	0.243	0.335	1.047	0.711	0.243		2.32	0.608121254652625	0.000
0.144	0.481	0.000	0.665	0.868	-0.203	0.144		2.32	0.125658939706426	0.000
0.000	0.277	0.632	0.118	1.692	1.574	0.632		2.32	0.156407501272838	0.000
0.799	0.428	0.000	2.139	0.662	1.477	0.799		2.32	0.70125387451281	0.000
0.726	0.384	0.000	2.164	0.303	1.861	0.726		2.32	0.765177111989359	0.000
0.805	0.488	0.000	2.566	0.085	2.481	0.805		2.32	0.109202744784809	0.000
0.000	0.504	0.114	0.406	0.855	0.449	0.114		2.32	0.0781107560893087	0.000
0.482	0.641	0.000	1.349	0.419	0.930	0.482		2.32	0.491992455333175	0.000
0.540	0.216	0.000	1.775	0.416	1.359	0.540		2.32	0.126222740488251	0.000
0.000	0.324	0.849	0.371	2.847	2.476	0.849		2.32	0.579597341304173	0.000
0.597	0.736	0.000	2.156	0.597	1.558	0.597		2.32	0.999540763916784	0.000
0.000	0.829	0.778	0.862	2.446	1.584	0.778		2.32	0.934662809846052	0.000
0.000	0.069	0.398	0.806	1.226	0.420	0.398		2.32	0.691753072730033	0.000
0.000	0.516	0.660	0.370	1.964	1.594	0.660		2.32	0.865581728137623	0.000
0.000	0.833	0.788	0.691	2.050	1.359	0.788		2.32	0.192321050092835	0.000
0.000	0.425	0.664	0.345	2.301	1.956	0.664		2.32	0.562989462354719	0.000
0.775	0.565	0.000	2.293	0.899	1.394	0.775		2.32	0.979927520187412	0.000
0.218	0.884	0.000	1.057	0.743	0.314	0.218		2.32	0.951667707407973	0.000
0.000	0.762	0.609	0.498	1.681	1.183	0.609		2.32	0.90129394693916	0.000
0.629	0.235	0.000	1.894	0.159	1.735	0.629		2.32	0.805275833418989	0.000
0.000	0.682	0.473	0.687	1.660	0.974	0.473		2.32	0.715135946887859	0.000
0.230	0.516	0.000	1.344	0.909	0.435	0.230		2.32	0.654689906095863	0.000
0.351	0.306	0.000	1.465	0.834	0.631	0.351		2.32	0.281953628395231	0.000
0.580	0.070	0.000	1.897	0.663	1.234	0.580		2.32	0.0897165867282141	0.000
0.000	0.883	0.691	0.548	2.220	1.673	0.691		2.32	0.744845671006684	0.000
0.000	0.588	0.468	0.894	1.561	0.667	0.468		2.32	0.188504458430323	0.000
0.563	0.468	0.000	2.035	0.488	1.547	0.563		2.32	0.579716081023438	0.000
0.649	0.385	0.000	1.932	0.219	1.713	0.649		2.32	0.390657374101934	0.000
0.000	0.450	0.580	0.522	2.098	1.576	0.580		2.32	0.19967492052136	0.000
0.000	0.162	0.513	0.706	1.724	1.018	0.513		2.32	0.309110411793337	0.000
0.762	0.340	0.000	2.503	0.418	2.086	0.762		2.32	0.372055830653628	0.000
0.672	0.195	0.000	2.370	0.388	1.982	0.672		2.32	0.499039900842648	0.000
0.445	0.135	0.000	1.770	0.547	1.223	0.445		2.32	0.334156113675169	0.000
0.580	0.211	0.000	2.168	0.481	1.687	0.580		2.32	0.993027672908646	0.000
0.681	0.699	0.000	2.414	0.696	1.719	0.681		2.32	0.983380179818606	0.000
0.000	0.082	0.468	0.424	1.784	1.360	0.468		2.32	0.37926390784381	0.000
0.549	0.644	0.000	1.919	0.488	1.431	0.549		2.32	0.182778871547736	0.000
0.000	0.441	0.504	0.616	1.325	0.709	0.504		2.32	0.262775667452802	0.000
0.434	0.735	0.000	1.261	0.695	0.567	0.434	0.902	2.32	0.786211454286419	0.000
0.000	0.413	0.513	0.804	1.752	0.948	0.513		2.32	0.820424650197308	0.000
0.000	0.352	0.166	0.111	0.698	0.587	0.166		2.32	0.165286057480817	0.000
0.000	0.541	0.456	0.463	1.629	1.165	0.456		2.32	0.92623108826713	0.000
0.512	0.065	0.000	1.676	0.204	1.472	0.512		2.32	0.10444415181882	0.000
0.000	0.448	0.436	0.663	1.517	0.855	0.436		2.32	0.751367752724346	0.000
0.664	0.743	0.000	2.212	0.843	1.369	0.664		2.32	0.000488867374294805	0.000
0.000	0.577	0.722	0.486	2.259	1.773	0.722		2.32	0.672390534189218	0.000
0.426	0.577	0.000	1.702	0.621	1.081	0.426		2.32	0.399610890379872	0.000
0.000	0.384	0.930	0.845	2.992	2.147	0.930		2.32	0.215069879507164	0.000
0.718	0.654	0.000	2.234	0.805	1.429	0.718		2.32	0.678826216778526	0.000
0.665	0.462	0.000	2.118	0.712	1.405	0.665		2.32	0.376725408859239	0.000
0.000	0.770	0.483	0.887	1.930	1.042	0.483		2.32	0.94761097151767	0.000
0.196	0.614	0.000	1.205	0.533	0.672	0.196		2.32	0.591554072699179	0.000
0.000	0.241	0.486	0.476	1.682	1.206	0.486		2.32	0.701107347414074	0.000
0.577	0.572	0.000	2.057	0.076	1.981	0.577		2.32	0.429171699897914	0.000
0.503	0.688	0.000	1.554	0.501	1.053	0.503		2.32	0.479689624274653	0.000
0.000	0.369	0.711	0.498	1.990	1.492	0.711		2.32	0.662860014380535	0.000
0.882	0.413	0.000	2.879	0.510	2.369	0.882		2.32	0.661229942500132	0.000
0.316	0.478	0.000	1.287	0.638	0.648	0.316		2.32	0.0679533414351835	0.000
0.000	0.941	0.214	0.722	1.062	0.340	0.214		2.32	0.862190938959484	0.000
0.760	0.341	0.000	2.281	0.691	1.590	0.760		2.32	0.0692534872099325	0.000
0.768	0.558	0.000	2.342	0.668	1.674	0.768		2.32	0.399883886843693	0.000
0.000	0.709	0.089	0.467	0.936	0.469	0.089		2.32	0.270147707474541	0.000
0.515	0.476	0.000	1.825	0.457	1.368	0.515		2.32	0.170745417592854	0.000
0.617	0.546	0.000	1.907	0.652	1.255	0.617		2.32	0.899250277646788	0.000
0.000	0.055	0.579	0.186	1.633	1.447	0.579		2.32	0.447581146783126	0.000
0.000	0.763	0.413	0.477	1.718	1.241	0.413		2.32	0.0642436656721897	0.000
0.481	0.833	0.000	1.683	0.700	0.983	0.481		2.32	0.642824332084729	0.000
0.473	0.400	0.000	1.304	0.709	0.595	0.473		2.32	0.188079442821982	0.000
0.414	0.556	0.000	1.731	0.604	1.127	0.414		2.32	0.108859962440925	0.000
0.000	0.214	0.079	0.564	0.776	0.213	0.079		2.32	0.652434433802457	0.000
0.000	0.418	0.174	0.458	1.023	0.566	0.174		2.32	0.0585317621185055	0.000
0.000	0.818	0.624	0.070	2.214	2.144	0.624		2.32	0.084177819660499	0.000
0.567	0.242	0.000	1.865	0.520	1.345	0.567		2.32	0.00384166058684442	0.000
0.679	0.614	0.000	2.294	0.574	1.720	0.679		2.32	0.109865444157759	0.000
0.000	0.595	0.597	0.407	1.748	1.340	0.597		2.32	0.430669572796047	0.000
0.751	0.732	0.000	2.423	0.801	1.622	0.751		2.32	0.49135084899416	0.000
0.757	0.607	0.000	2.429	0.720	1.709	0.757		2.32	0.671279386175418	0.000
0.000	0.614	0.836	0.448	2.689	2.240	0.836		2.32	0.791957998497881	0.000
0.000	0.898	0.408	0.685	1.201	0.516	0.408		2.32	0.175754036172325	0.000
0.000	0.676	0.399	0.540	1.036	0.496	0.399		2.32	0.733199810819853	0.000
0.000	0.368	0.008	0.695	0.411	-0.284	0.008		2.32	0.782025873927859	0.000
0.622	0.467	0.000	1.606	0.221	1.386	0.622		2.32	0.833894928196549	0.000
0.389	0.628	0.000	1.478	0.672	0.806	0.389		2.32	0.642458243885841	0.000
0.710	0.180	0.000	2.148	0.502	1.646	0.710		2.32	0.681971195431729	0.000
0.000	0.666	0.608	0.619	1.719	1.100	0.608		2.32	0.792262944470136	0.000
0.616	0.486	0.000	2.201	0.837	1.364	0.616		2.32	0.728303500821765	0.000
0.000	0.252	0.519	0.457	1.481	1.024	0.519		2.32	0.343928714849043	0.000
0.000	0.285	0.130	0.602	0.626	0.025	0.130		2.32	0.664234672665118	0.000
0.000	0.799	0.753	0.773	1.990	1.218	0.753	0.848	2.32	0.229102009684898	0.000
0.259	0.416	0.000	0.858	0.498	0.360	0.259		2.32	0.0260369185516627	0.000
0.568	0.802	0.000	1.589	0.226	1.363	0.568		2.32	0.789328746583798	0.000
0.531	0.179	0.000	1.731	0.318	1.413	0.531		2.32	0.919498045839458	0.000
0.612	0.930	0.000	2.186	0.805	1.381	0.612		2.32	0.68651694481867	0.000
0.000	0.903	0.811	0.572	2.517	1.944	0.811		2.32	0.737118810360517	0.000
0.000	0.383	0.421	0.521	1.252	0.731	0.421		2.32	0.240219101131527	0.000
0.000	0.514	0.295	0.207	1.037	0.830	0.295		2.32	0.721220941197794	0.000
0.580	0.542	0.000	1.798	0.380	1.418	0.580		2.32	0.642639580184681	0.000
0.612	0.331	0.000	1.841	0.087	1.753	0.612		2.32	0.563167516851525	0.000
0.403	0.733	0.000	1.544	0.370	1.174	0.403		2.32	0.128917292205917	0.000
0.321	0.452	0.000	1.023	0.378	0.646	0.321		2.32	0.523198661093474	0.000
0.000	0.738	0.623	0.077	1.916	1.840	0.623		2.32	0.603827648320035	0.000
0.000	0.205	0.870	0.775	2.524	1.749	0.870		2.32	0.221155488854967	0.000
0.000	0.599	0.743	0.646	2.115	1.470	0.743		2.32	0.583644476548498	0.000
0.636	0.495	0.000	1.986	0.245	1.741	0.636		2.32	0.384844074124794	0.000
0.456	0.396	0.000	1.785	0.127	1.657	0.456		2.32	0.352282034133572	0.000
0.732	0.237	0.000	2.395	0.786	1.609	0.732		2.32	0.931280656112935	0.000
0.000	0.518	0.301	0.407	1.572	1.165	0.301		2.32	0.149864933343315	0.000
0.000	0.695	0.662	0.359	2.344	1.985	0.662		2.32	0.471615310981629	0.000
0.545	0.358	0.000	1.376	0.144	1.232	0.545		2.32	0.549766699319558	0.000
0.735	0.232	0.000	2.128	0.355	1.773	0.735		2.32	0.936792565661574	0.000
0.339	0.459	0.000	1.125	0.728	0.397	0.339		2.32	0.360200714850317	0.000
0.000	0.136	0.650	0.852	1.950	1.098	0.650		2.32	0.681884674994115	0.000
0.291	0.649	0.000	0.802	0.207	0.595	0.291		2.32	0.147017360560596	0.000
0.278	0.742	0.000	1.213	0.408	0.805	0.278		2.32	0.820479876366314	0.000
0.646	0.805	0.000	1.727	0.509	1.217	0.646		2.32	0.943056257829946	0.000
0.000	0.194	0.573	0.123	1.845	1.722	0.573		2.32	0.240613215943477	0.000
0.000	0.719	0.543	0.571	1.911	1.340	0.543		2.32	0.277255878888035	0.000
0.000	0.582	0.780	0.319	2.226	1.907	0.780		2.32	0.69951835325144	0.000
0.000	0.905	0.592	0.889	1.601	0.712	0.592		2.32	0.773938334273859	0.000
0.000	0.732	0.106	0.544	0.334	-0.209	0.106		2.32	0.254707371138829	0.000
0.477	0.359	0.000	1.439	0.383	1.056	0.477		2.32	0.94913445804996	0.000
0.000	0.534	0.121	0.217	0.789	0.572	0.121		2.32	0.405529247748959	0.000
0.708	0.336	0.000	2.039	0.438	1.601	0.708		2.32	0.650221137164912	0.000
0.000	0.751	0.500	0.449	2.051	1.602	0.500		2.32	0.308817641105972	0.000
0.000	0.310	0.430	0.441	1.447	1.005	0.430		2.32	0.237292301091308	0.000
0.260	0.573	0.000	0.950	0.477	0.473	0.260		2.32	0.177969182368632	0.000
0.428	0.517	0.000	1.137	0.453	0.684	0.428		2.32	0.714378250045708	0.000
0.354	0.329	0.000	1.554	0.450	1.104	0.354		2.32	0.456911439132042	0.000
0.000	0.285	0.785	0.379	2.332	1.953	0.785		2.32	0.0429996047264491	0.000
0.795	0.692	0.000	2.024	0.358	1.666	0.795		2.32	0.228041814273188	0.000
0.388	0.503	0.000	1.398	0.408	0.990	0.388		2.32	0.0393106121018892	0.000
0.190	0.741	0.000	0.778	0.579	0.199	0.190		2.32	0.583133931189492	0.000
0.000	0.394	0.715	0.199	2.418	2.219	0.715		2.32	0.461017224403931	0.000
0.656	0.162	0.000	2.379	0.672	1.707	0.656		2.32	0.671590488613636	0.000
0.000	0.217	0.265	0.436	0.952	0.516	0.265		2.32	0.39587203503994	0.000
0.000	0.424	0.628	0.351	1.787	1.436	0.628		2.32	0.827238950640799	0.000
0.570	0.655	0.000	1.952	0.625	1.327	0.570		2.32	0.643687901017543	0.000
0.000	0.312	0.742	0.604	2.146	1.541	0.742		2.32	0.619035947257077	0.000
0.567	0.594	0.000	1.794	0.534	1.260	0.567	0.833	2.32	0.859053231922904	0.000
0.619	0.139	0.000	2.076	0.393	1.683	0.619		2.32	0.821041188324392	0.000
0.442	0.310	0.000	1.543	0.962	0.581	0.442		2.32	0.032024529214079	0.000
0.000	0.849	0.601	0.947	1.940	0.992	0.601		2.32	0.854101955325133	0.000
0.202	0.575	0.000	1.152	0.147	1.006	0.202		2.32	0.829284966053108	0.000
0.000	0.464	0.288	0.413	1.201	0.788	0.288		2.32	0.296588086321759	0.000
0.415	0.770	0.000	1.824	0.665	1.160	0.415		2.32	0.536738841145766	0.000
0.000	0.331	0.809	0.343	2.330	1.987	0.809		2.32	0.666277757683446	0.000
0.518	0.795	0.000	1.725	0.767	0.958	0.518		2.32	0.375307421476619	0.000
0.759	0.283	0.000	2.633	0.850	1.783	0.759		2.32	0.0765341988381813	0.000
0.000	0.555	0.518	0.403	1.530	1.127	0.518		2.32	0.445388755315697	0.000
0.000	0.679	0.525	0.600	2.075	1.475	0.525		2.32	0.430535574156303	0.000
0.000	0.280	0.407	0.931	1.581	0.650	0.407		2.32	0.0456618382987481	0.000
0.000	0.166	0.585	0.323	2.032	1.709	0.585		2.32	0.330085128692652	0.000
0.261	0.623	0.000	1.255	0.409	0.846	0.261		2.32	0.879251882089104	0.000
0.069	0.558	0.000	0.362	0.820	-0.458	0.069		2.32	0.0956267835951706	0.000
0.689	0.277	0.000	2.188	0.452	1.736	0.689		2.32	0.0942556567320469	0.000
0.000	0.164	0.568	0.747	1.923	1.175	0.568		2.32	0.996420858938254	0.000
0.000	0.660	0.487	0.493	1.571	1.078	0.487		2.32	0.00713432838749029	0.000
0.656	0.617	0.000	2.067	0.260	1.806	0.656		2.32	0.908596288484188	0.000
0.000	0.080	0.483	0.740	1.878	1.138	0.483		2.32	0.30464643651923	0.000
0.817	0.301	0.000	2.594	0.752	1.843	0.817		2.32	0.534263788721024	0.000
0.000	0.629	0.475	0.182	1.874	1.692	0.475		2.32	0.670226494244999	0.000
0.578	0.940	0.000	2.070	0.360	1.710	0.578		2.32	0.356581019353104	0.000
0.483	0.523	0.000	1.551	0.600	0.950	0.483		2.32	0.477361661026462	0.000
0.305	0.843	0.000	1.056	0.343	0.714	0.305		2.32	0.294954711983875	0.000
0.186	0.161	0.000	1.041	0.468	0.573	0.186		2.32	0.454041508870687	0.000
0.523	0.658	0.000	1.674	0.666	1.008	0.523		2.32	0.181688892099034	0.000
0.159	0.493	0.000	0.739	0.115	0.624	0.159		2.32	0.396997064863487	0.000
0.000	0.494	0.742	0.349	2.294	1.945	0.742		2.32	0.457390271816657	0.000
0.000	0.671	0.313	0.127	1.210	1.083	0.313		2.32	0.0651390494131659	0.000
0.000	0.675	0.881	0.151	2.485	2.333	0.881		2.32	0.0325986520873256	0.000
0.000	0.589	0.599	0.275	2.221	1.946	0.599		2.32	0.581859784241006	0.000
0.000	0.243	0.730	0.661	1.950	1.289	0.730		2.32	0.843850024416292	0.000
0.000	0.598	0.558	0.618	1.480	0.862	0.558		2.32	0.325115875936118	0.000
0.379	0.741	0.000	1.215	0.185	1.031	0.379		2.32	0.897473880962489	0.000
0.000	0.208	0.657	0.384	1.631	1.247	0.657		2.32	0.496018899089766	0.000
0.631	0.768	0.000	1.838	0.407	1.431	0.631		2.32	0.261485634400711	0.000
0.000	0.565	0.670	0.651	2.284	1.633	0.670		2.32	0.597732218813671	0.000
0.409	0.526	0.000	1.176	0.369	0.807	0.409		2.32	0.440107291520777	0.000
0.000	0.370	0.488	0.396	1.595	1.199	0.488		2.32	0.0869301425334591	0.000
0.647	0.689	0.000	2.129	0.225	1.904	0.647		2.32	0.388702229665431	0.000
0.000	0.298	0.701	0.602	2.527	1.924	0.701		2.32	0.231068998672452	0.000
0.000	0.827	0.313	0.353	0.842	0.489	0.313		2.32	0.679718832939584	0.000
0.657	0.466	0.000	1.857	0.548	1.309	0.657		2.32	0.245540715199543	0.000
0.000	0.471	0.473	0.211	1.752	1.541	0.473		2.32	0.756119601293875	0.000
0.000	0.299	0.310	0.500	1.109	0.609	0.310		2.32	0.773389302575661	0.000
0.454	0.785	0.000	1.465	0.501	0.964	0.454		2.32	0.38092336215171	0.000
0.528	0.609	0.000	2.158	0.445	1.714	0.528		2.32	0.905975617139329	0.000
0.000	0.205	0.486	0.320	1.612	1.292	0.486		2.32	0.378756923939863	0.000
0.000	0.733	0.345	0.712	1.065	0.353	0.345	0.817	2.32	0.696536361071832	0.000
0.466	0.560	0.000	1.570	0.550	1.021	0.466		2.32	0.104201897700249	0.000
0.000	0.388	0.535	0.476	1.576	1.100	0.535		2.32	0.148658467172555	0.000
0.756	0.554	0.000	2.386	0.684	1.702	0.756		2.32	0.876045205139504	0.000
0.000	0.644	0.293	0.351	1.589	1.237	0.293		2.32	0.905605771183193	0.000
0.000	0.067	0.728	0.556	2.051	1.496	0.728		2.32	0.815036462660889	0.000
0.554	0.388	0.000	1.965	0.549	1.416	0.554		2.32	0.447342095840475	0.000
0.695	0.478	0.000	1.880	0.457	1.423	0.695		2.32	0.0704849561847316	0.000
0.407	0.339	0.000	1.152	0.708	0.444	0.407		2.32	0.720512647753946	0.000
0.000	0.718	0.403	0.511	1.048	0.537	0.403		2.32	0.506513880819098	0.000
0.368	0.349	0.000	1.070	0.335	0.736	0.368		2.32	0.129517610407437	0.000
0.448	0.427	0.000	1.838	0.506	1.332	0.448		2.32	0.17040425754242	0.000
0.247	0.474	0.000	1.052	0.457	0.595	0.247		2.32	0.0400571992624935	0.000
0.717	0.600	0.000	1.938	0.447	1.491	0.717		2.32	0.985849072131158	0.000
0.359	0.799	0.000	1.336	0.806	0.531	0.359		2.32	0.746966704972874	0.000
0.495	0.140	0.000	1.369	0.584	0.785	0.495		2.32	0.386095383314187	0.000
0.000	0.510	0.529	0.633	1.517	0.884	0.529		2.32	0.572355827975476	0.000
0.695	0.278	0.000	2.168	0.771	1.397	0.695		2.32	0.757633436654405	0.000
0.737	0.674	0.000	2.276	0.983	1.293	0.737		2.32	0.664225268537491	0.000
0.000	0.566	0.678	0.523	1.766	1.242	0.678		2.32	0.813715135129834	0.000
0.306	0.251	0.000	1.384	0.480	0.904	0.306		2.32	0.339471495686938	0.000
0.763	0.790	0.000	2.338	0.618	1.719	0.763		2.32	0.0420662690954922	0.000
0.611	0.447	0.000	1.457	0.612	0.845	0.611		2.32	0.0760408356518709	0.000
0.460	0.603	0.000	1.266	0.695	0.570	0.460		2.32	0.540401913182861	0.000
0.000	0.934	0.503	0.727	1.776	1.049	0.503		2.32	0.545318152633116	0.000
0.000	0.481	0.519	0.787	1.731	0.944	0.519		2.32	0.836557328810914	0.000
0.000	0.522	0.567	0.446	1.906	1.461	0.567		2.32	0.197594843152511	0.000
0.445	0.718	0.000	1.220	0.591	0.629	0.445		2.32	0.581788870580909	0.000
0.830	0.179	0.000	2.163	0.583	1.579	0.830		2.32	0.230211280373964	0.000
0.531	0.409	0.000	1.518	0.485	1.032	0.531		2.32	0.211276450116791	0.000
0.000	0.791	0.567	0.319	2.096	1.777	0.567		2.32	0.72065365390462	0.000
0.450	0.226	0.000	1.722	0.375	1.347	0.450		2.32	0.610920666441221	0.000
0.000	0.268	0.337	0.781	1.131	0.351	0.337		2.32	0.306923182837392	0.000
0.000	0.249	0.499	0.607	1.737	1.130	0.499		2.32	0.580908199430382	0.000
0.000	0.336	0.649	0.593	1.806	1.213	0.649		2.32	0.255582874821908	0.000
0.264	0.209	0.000	1.035	0.449	0.585	0.264		2.32	0.771432463871512	0.000
0.457	0.565	0.000	1.773	0.675	1.098	0.457		2.32	0.71229275486182	0.000
0.000	0.769	0.508	0.842	1.850	1.009	0.508		2.32	0.187291687825055	0.000
0.379	0.225	0.000	1.353	0.564	0.789	0.379		2.32	0.124837386041868	0.000
0.775	0.380	0.000	2.024	0.492	1.532	0.775		2.32	0.0831339915592815	0.000
0.000	0.971	0.555	0.689	1.588	0.899	0.555		2.32	0.23803187822212	0.000
0.000	0.634	0.793	0.407	2.321	1.914	0.793		2.32	0.0689830841110006	0.000
0.284	0.469	0.000	1.003	0.618	0.385	0.284		2.32	0.472093528274645	0.000
0.378	0.650	0.000	1.134	0.620	0.514	0.378		2.32	0.3054944523165	0.000
0.000	0.480	0.554	0.537	1.784	1.247	0.554		2.32	0.195767272823329	0.000
0.000	0.079	0.625	0.369	1.713	1.344	0.625		2.32	0.699378335610787	0.000
0.000	0.409	0.779	0.197	2.153	1.957	0.779		2.32	0.333690787834431	0.000
0.638	0.803	0.000	1.770	0.709	1.062	0.638		2.32	0.90277438237173	0.000
0.000	0.810	0.795	0.328	2.334	2.006	0.795		2.32	0.390211817957476	0.000
0.534	0.354	0.000	1.538	0.293	1.245	0.534		2.32	0.366937153055528	0.000
0.000	0.385	0.370	0.244	1.680	1.436	0.370	0.821	2.32	0.777785769156066	0.000
0.000	0.511	0.635	0.229	2.057	1.829	0.635		2.32	0.632388567194732	0.000
0.000	0.222	0.347	0.484	0.952	0.468	0.347		2.32	0.832858135142106	0.000
0.000	0.724	0.493	0.767	1.827	1.060	0.493		2.32	0.40876229106282	0.000
0.522	0.151	0.000	2.127	0.509	1.618	0.522		2.32	0.580880188702631	0.000
0.000	0.572	0.683	0.604	2.236	1.633	0.683		2.32	0.897761878429394	0.000
0.000	0.371	0.289	0.764	1.208	0.444	0.289		2.32	0.660541442585132	0.000
0.499	0.313	0.000	1.939	0.797	1.142	0.499		2.32	0.101415391778215	0.000
0.000	0.922	0.519	0.387	1.749	1.362	0.519		2.32	0.74345883617796	0.000
0.497	0.401	0.000	1.716	0.693	1.023	0.497		2.32	0.789036454000953	0.000
0.397	0.541	0.000	1.288	0.539	0.748	0.397		2.32	0.638379404352842	0.000
0.000	0.496	0.633	0.518	2.365	1.847	0.633		2.32	0.364792868470165	0.000
0.427	0.409	0.000	1.198	0.797	0.401	0.427		2.32	0.507851375883502	0.000
0.271	0.663	0.000	0.879	0.198	0.681	0.271		2.32	0.971532028239746	0.000
0.496	0.893	0.000	1.695	0.072	1.624	0.496		2.32	0.897611347416503	0.000
0.000	0.534	0.495	0.448	1.566	1.117	0.495		2.32	0.793224195821764	0.000
0.276	0.422	0.000	0.948	0.678	0.271	0.276		2.32	0.137645937338034	0.000
0.641	0.407	0.000	2.202	0.504	1.697	0.641		2.32	0.475250617980591	0.000
0.000	0.406	0.385	0.277	1.563	1.287	0.385		2.32	0.233526613497182	0.000
0.000	0.571	0.298	0.439	0.903	0.463	0.298		2.32	0.0334485863915382	0.000
0.461	0.506	0.000	1.606	0.165	1.441	0.461		2.32	0.0511972304404975	0.000
0.520	0.324	0.000	1.710	0.718	0.991	0.520		2.32	0.440770117377258	0.000
0.383	0.224	0.000	1.409	0.437	0.971	0.383		2.32	0.347715586322826	0.000
0.488	0.791	0.000	2.038	0.945	1.092	0.488		2.32	0.479767837101712	0.000
0.512	0.153	0.000	2.024	0.518	1.506	0.512		2.32	0.0277689826449064	0.000
0.000	0.596	0.547	0.643	1.361	0.717	0.547		2.32	0.634807644819828	0.000
0.000	0.610	0.538	0.514	1.552	1.038	0.538		2.32	0.605123065933632	0.000
0.000	0.577	0.512	0.448	1.541	1.093	0.512		2.32	0.156167273222064	0.000
0.000	0.663	0.638	0.116	2.093	1.977	0.638		2.32	0.536227360210789	0.000
0.000	0.401	0.341	0.657	1.104	0.446	0.341		2.32	0.0614072222664121	0.000
0.000	0.751	0.883	0.408	2.651	2.243	0.883		2.32	0.911688464807648	0.000
0.451	0.367	0.000	1.520	0.250	1.270	0.451		2.32	0.336705665518666	0.000
0.265	0.765	0.000	1.085	0.720	0.366	0.265		2.32	0.45181199326567	0.000
0.260	0.462	0.000	1.016	0.152	0.864	0.260		2.32	0.787191488008122	0.000
0.717	0.238	0.000	2.170	0.545	1.625	0.717		2.32	0.633110315891243	0.000
0.000	0.543	0.508	0.191	1.461	1.270	0.508		2.32	0.722595303938555	0.000
0.000	0.697	0.179	0.617	0.802	0.185	0.179		2.32	0.236230976401125	0.000
0.784	0.104	0.000	2.386	0.656	1.729	0.784		2.32	0.696691536416617	0.000
0.552	0.753	0.000	1.351	0.730	0.621	0.552		2.32	0.352442985583609	0.000
0.000	0.196	0.434	0.456	1.491	1.035	0.434		2.32	0.923918303589812	0.000
0.493	0.418	0.000	1.667	0.243	1.424	0.493		2.32	0.524272838199946	0.000
0.329	0.370	0.000	1.544	0.136	1.409	0.329		2.32	0.992381886728638	0.000
0.855	0.540	0.000	2.480	0.519	1.961	0.855		2.32	0.233820307115108	0.000
0.517	0.551	0.000	1.888	0.393	1.495	0.517		2.32	0.770655592287975	0.000
0.000	0.148	0.909	0.371	2.816	2.444	0.909		2.32	0.263239681169033	0.000
0.548	0.746	0.000	1.793	0.794	0.999	0.548		2.32	0.160056262351779	0.000
0.000	0.360	0.274	0.507	1.601	1.095	0.274		2.32	0.389977738161897	0.000
0.000	0.629	0.148	0.821	1.069	0.249	0.148		2.32	0.398390872398701	0.000
0.000	0.458	0.671	0.620	2.006	1.386	0.671		2.32	0.93378059475048	0.000
0.466	0.545	0.000	1.736	0.721	1.015	0.466		2.32	0.638515959929594	0.000
0.000	0.512	0.588	0.175	2.019	1.844	0.588	0.866	2.32	0.703085111407121	0.000
0.451	0.453	0.000	1.435	0.351	1.084	0.451		2.32	0.164788683289713	0.000
0.464	0.263	0.000	2.042	0.766	1.276	0.464		2.32	0.527200808420991	0.000
0.110	0.685	0.000	0.517	0.541	-0.024	0.110		2.32	0.993794918182076	0.000
0.000	0.528	0.108	0.256	0.695	0.439	0.108		2.32	0.529114124987955	0.000
0.587	0.582	0.000	2.196	0.144	2.051	0.587		2.32	0.269188388479465	0.000
0.000	0.731	0.637	0.594	1.886	1.292	0.637		2.32	0.825211890753496	0.000
0.000	0.487	0.562	0.594	1.711	1.116	0.562		2.32	0.809855958290509	0.000
0.000	0.509	0.207	0.478	0.888	0.410	0.207		2.32	0.407490486725053	0.000
0.000	0.634	0.753	0.596	2.357	1.761	0.753		2.32	0.838233675079966	0.000
0.000	0.571	0.777	0.417	2.140	1.723	0.777		2.32	0.628591286083636	0.000
0.458	0.175	0.000	1.924	0.736	1.188	0.458		2.32	0.660211153964461	0.000
0.000	0.870	0.724	0.621	2.276	1.655	0.724		2.32	0.387502102710598	0.000
0.000	0.647	0.394	0.617	1.346	0.728	0.394		2.32	0.607779435541832	0.000
0.387	0.464	0.000	1.113	0.708	0.405	0.387		2.32	0.162066140936871	0.000
0.000	0.611	0.235	0.510	0.658	0.148	0.235		2.32	0.257811986868606	0.000
0.637	0.360	0.000	1.694	0.646	1.048	0.637		2.32	0.516700148198679	0.000
0.000	0.664	0.620	0.502	1.941	1.440	0.620		2.32	0.659211608509104	0.000
0.000	0.596	0.681	0.748	2.261	1.513	0.681		2.32	0.682717839361015	0.000
0.000	0.344	0.229	0.494	1.367	0.872	0.229		2.32	0.756228498052856	0.000
0.225	0.612	0.000	0.834	0.729	0.105	0.225		2.32	0.722154811992498	0.000
0.651	0.397	0.000	2.151	0.545	1.605	0.651		2.32	0.641720590339781	0.000
0.000	0.629	0.434	0.356	1.278	0.921	0.434		2.32	0.751593659859109	0.000
0.913	0.463	0.000	2.369	0.770	1.600	0.913		2.32	0.766098901938566	0.000
0.000	0.553	0.400	0.380	1.426	1.046	0.400		2.32	0.0513750826397932	0.000
0.398	0.615	0.000	1.342	0.508	0.833	0.398		2.32	0.246171868088658	0.000
0.000	0.232	0.641	0.325	1.735	1.410	0.641		2.32	0.900125421879401	0.000
0.000	0.882	0.548	0.029	1.697	1.668	0.548		2.32	0.835573781249899	0.000
0.000	0.263	0.384	0.132	1.331	1.199	0.384		2.32	0.418421196058588	0.000
0.433	0.186	0.000	1.474	0.724	0.750	0.433		2.32	0.642992820579642	0.000
0.000	0.340	0.567	0.531	2.127	1.596	0.567		2.32	0.587427450566148	0.000
0.375	0.428	0.000	1.231	0.248	0.983	0.375		2.32	0.980583457554475	0.000
0.000	0.963	0.379	0.810	1.376	0.566	0.379		2.32	0.322179399114609	0.000
0.000	0.586	0.431	0.227	1.441	1.214	0.431		2.32	0.734288015566714	0.000
0.000	0.782	0.040	0.691	0.305	-0.387	0.040		2.32	0.682415655243058	0.000
0.863	0.110	0.000	2.569	0.555	2.014	0.863		2.32	0.557589369435845	0.000
0.377	0.843	0.000	0.982	0.342	0.640	0.377		2.32	0.206909635305856	0.000
0.000	0.320	0.711	0.468	2.230	1.762	0.711		2.32	0.252497697513963	0.000
0.473	0.173	0.000	1.644	0.734	0.909	0.473		2.32	0.363914911280015	0.000
0.158	0.314	0.000	1.075	0.417	0.659	0.158		2.32	0.38839677564029	0.000
0.405	0.928	0.000	1.653	0.431	1.221	0.405		2.32	0.281524352072077	0.000
0.588	0.450	0.000	1.805	0.203	1.602	0.588		2.32	0.522629945726791	0.000
0.605	0.676	0.000	2.243	0.513	1.730	0.605		2.32	0.978653757152142	0.000
0.665	0.929	0.000	1.930	0.707	1.223	0.665		2.32	0.754591001311591	0.000
0.000	0.650	0.762	0.325	2.327	2.002	0.762		2.32	0.0231082959884295	0.000
0.438	0.182	0.000	1.142	0.432	0.711	0.438		2.32	0.471031327182628	0.000
0.586	0.483	0.000	1.973	0.267	1.706	0.586		2.32	0.912069072112098	0.000
0.000	0.369	0.691	0.790	2.076	1.286	0.691		2.32	0.345321429870754	0.000
0.000	0.339	0.532	0.627	1.768	1.141	0.532		2.32	0.88389049271663	0.000
0.546	0.676	0.000	1.446	0.222	1.224	0.546		2.32	0.0954303840192887	0.000
0.000	0.753	0.420	0.616	1.401	0.785	0.420	0.836	2.32	0.201764125703082	0.000
0.000	0.545	0.325	0.748	1.042	0.294	0.325		2.32	0.923878376990936	0.000
0.128	0.546	0.000	0.631	0.421	0.210	0.128		2.32	0.939086873865547	0.000
0.164	0.040	0.000	0.608	0.343	0.265	0.164		2.32	0.533841438565217	0.000
0.556	0.892	0.000	1.436	0.460	0.976	0.556		2.32	0.970532473009516	0.000
0.809	0.037	0.000	2.385	0.234	2.151	0.809		2.32	0.142216560309352	0.000
0.000	0.382	0.654	0.859	1.866	1.007	0.654		2.32	0.578477781111627	0.000
0.807	0.397	0.000	2.254	0.429	1.825	0.807		2.32	0.2222694417687	0.000
0.000	0.149	0.368	0.510	1.377	0.867	0.368		2.32	0.199212571189872	0.000
0.528	0.475	0.000	1.816	0.667	1.149	0.528		2.32	0.553982292814714	0.000
0.000	0.630	0.735	0.599	2.159	1.560	0.735		2.32	0.730614672173595	0.000
0.000	0.756	0.683	0.667	1.875	1.208	0.683		2.32	0.180025082478726	0.000
0.289	0.640	0.000	1.374	0.109	1.265	0.289		2.32	0.760747158526969	0.000
0.000	0.623	0.398	0.391	1.593	1.202	0.398		2.32	0.45960128542827	0.000
0.659	0.610	0.000	1.951	0.350	1.601	0.659		2.32	0.784977748879455	0.000
0.000	0.448	0.138	0.256	0.802	0.545	0.138		2.32	0.777672269724562	0.000
0.000	0.775	0.472	0.424	2.029	1.605	0.472		2.32	0.167631369904113	0.000
0.567	0.314	0.000	1.912	0.612	1.300	0.567		2.32	0.229621545269107	0.000
0.000	0.845	0.604	0.471	2.125	1.654	0.604		2.32	0.0905719797989298	0.000
0.000	0.342	0.519	0.765	1.375	0.610	0.519		2.32	0.433527023707209	0.000
0.462	0.145	0.000	1.117	0.109	1.007	0.462		2.32	0.137647094937963	0.000
0.000	0.792	0.601	0.327	1.708	1.381	0.601		2.32	0.370421458851217	0.000
0.720	0.749	0.000	2.192	0.656	1.536	0.720		2.32	0.845671425129571	0.000
0.564	0.370	0.000	1.659	0.468	1.191	0.564		2.32	0.410873180966769	0.000
0.000	0.368	0.839	0.654	2.086	1.431	0.839		2.32	0.825656279264692	0.000
0.849	0.763	0.000	2.308	0.413	1.895	0.849		2.32	0.827434751281761	0.000
0.264	0.375	0.000	0.963	0.565	0.398	0.264		2.32	0.683656766890076	0.000
0.000	0.912	0.192	0.784	1.044	0.260	0.192		2.32	0.31747628211635	0.000
0.000	0.460	0.410	0.397	1.810	1.413	0.410		2.32	0.311967208098305	0.000
0.000	0.741	0.195	0.555	1.211	0.656	0.195		2.32	0.311223288047686	0.000
0.000	0.673	0.295	0.474	1.187	0.713	0.295		2.32	0.792246040961476	0.000
0.380	0.379	0.000	1.304	0.174	1.131	0.380		2.32	0.380189054093507	0.000
0.000	0.219	0.413	0.561	1.230	0.669	0.413		2.32	0.432732524511897	0.000
0.000	0.439	0.511	0.294	1.735	1.442	0.511		2.32	0.363765031363859	0.000
0.603	0.410	0.000	1.901	0.549	1.352	0.603		2.32	0.0415508277942677	0.000
0.000	0.303	0.393	0.330	1.178	0.848	0.393		2.32	0.820481844011811	0.000
0.000	0.534	0.484	0.362	1.213	0.852	0.484		2.32	0.397013114711374	0.000
0.773	0.359	0.000	2.541	0.360	2.181	0.773		2.32	0.8547708468873	0.000
0.433	0.766	0.000	1.520	0.505	1.016	0.433		2.32	0.529024968841674	0.000
0.000	0.211	0.519	0.458	1.794	1.335	0.519		2.32	0.258936701060223	0.000
0.000	0.471	0.777	0.152	2.185	2.033	0.777		2.32	0.750265695127339	0.000
0.309	0.519	0.000	0.787	0.638	0.148	0.309		2.32	0.16793738773282	0.000
0.303	0.215	0.000	1.551	0.750	0.800	0.303		2.32	0.858104996333475	0.000
0.000	0.719	0.161	0.276	0.778	0.502	0.161		2.32	0.982409761044671	0.000
0.424	0.839	0.000	1.660	0.525	1.135	0.424		2.32	0.565940632864211	0.000
0.000	0.625	0.405	0.591	1.622	1.030	0.405		2.32	0.254727141843747	0.000
0.000	0.058	0.367	0.496	0.999	0.503	0.367		2.32	0.961150495307391	0.000
0.000	0.560	0.419	0.313	1.371	1.058	0.419		2.32	0.228583328623719	0.000
0.000	0.712	0.522	0.494	1.604	1.111	0.522		2.32	0.830980758740946	0.000
0.574	0.390	0.000	1.694	0.793	0.901	0.574		2.32	0.402201013786587	0.000
0.341	0.341	0.000	1.305	0.824	0.481	0.341	0.848	2.32	0.267188087196421	0.000
0.453	0.230	0.000	1.447	0.438	1.009	0.453		2.32	0.0259923378571883	0.000
0.000	0.402	0.511	0.278	1.718	1.439	0.511		2.32	0.575069279032903	0.000
0.304	0.455	0.000	1.079	0.567	0.512	0.304		2.32	0.86385616872021	0.000
0.000	0.215	0.344	0.543	1.131	0.588	0.344		2.32	0.473449976005808	0.000
0.337	0.293	0.000	1.585	0.413	1.173	0.337		2.32	0.68527372671471	0.000
0.291	0.534	0.000	1.098	0.116	0.982	0.291		2.32	0.165997885119252	0.000
0.000	0.345	0.629	0.740	2.222	1.482	0.629		2.32	0.822378149941061	0.000
0.204	0.754	0.000	0.908	0.345	0.563	0.204		2.32	0.534191592802261	0.000
0.408	0.240	0.000	1.425	0.669	0.756	0.408		2.32	0.651420274698778	0.000
0.737	0.260	0.000	2.165	0.305	1.860	0.737		2.32	0.423219487960636	0.000
0.000	0.237	0.719	0.828	2.096	1.268	0.719		2.32	0.123475662706018	0.000
0.000	0.416	0.437	0.442	1.833	1.391	0.437		2.32	0.024266338636138	0.000
0.000	0.594	0.764	0.418	2.482	2.064	0.764		2.32	0.521640910993313	0.000
0.229	0.634	0.000	0.824	0.082	0.742	0.229		2.32	0.243464853643508	0.000
0.709	0.293	0.000	2.336	0.203	2.132	0.709		2.32	0.271756470110827	0.000
0.000	0.430	0.318	0.363	1.250	0.887	0.318		2.32	0.488835146194632	0.000
0.000	0.520	0.170	0.322	0.799	0.477	0.170		2.32	0.791377876468004	0.000
0.000	0.040	0.359	0.269	1.537	1.268	0.359		2.32	0.784477009674297	0.000
0.640	0.582	0.000	2.315	0.747	1.568	0.640		2.32	0.67597923572316	0.000
0.923	0.065	0.000	2.778	0.295	2.483	0.923		2.32	0.279986381161527	0.000
0.154	0.497	0.000	1.051	0.226	0.825	0.154		2.32	0.597613504953606	0.000
0.352	0.801	0.000	1.355	0.422	0.933	0.352		2.32	0.635390449204799	0.000
0.000	0.462	0.347	0.587	1.154	0.567	0.347		2.32	0.425534567796917	0.000
0.416	0.233	0.000	1.413	0.290	1.123	0.416		2.32	0.152485471049217	0.000
0.314	0.256	0.000	1.391	0.694	0.697	0.314		2.32	0.206702176588872	0.000
0.482	0.486	0.000	1.596	0.786	0.810	0.482		2.32	0.999876565710708	0.000
0.719	0.662	0.000	2.056	0.594	1.462	0.719		2.32	0.773997165426425	0.000
0.598	0.521	0.000	1.856	0.229	1.627	0.598		2.32	0.765176941368245	0.000
0.000	0.937	0.348	0.569	1.298	0.729	0.348		2.32	0.156050466424516	0.000
0.000	0.426	0.403	0.361	1.442	1.082	0.403		2.32	0.846115616233803	0.000
0.000	0.587	0.157	0.577	1.093	0.516	0.157		2.32	0.822295977992312	0.000
0.000	0.460	0.189	0.590	0.566	-0.024	0.189		2.32	0.9582972825379	0.000
0.000	0.454	0.741	0.330	2.140	1.810	0.741		2.32	0.29032155287819	0.000
0.434	0.389	0.000	1.401	0.563	0.838	0.434		2.32	0.744696774920461	0.000
0.624	0.164	0.000	1.815	0.427	1.388	0.624		2.32	0.922946746384695	0.000
0.309	0.558	0.000	1.424	0.486	0.939	0.309		2.32	0.432310007844819	0.000
0.976	0.757	0.000	2.733	0.736	1.997	0.976		2.32	0.145840816794339	0.000
0.845	0.711	0.000	2.754	0.251	2.503	0.845		2.32	0.955997669449824	0.000
0.000	0.561	0.189	0.014	0.788	0.774	0.189		2.32	0.830551032302206	0.000
0.000	0.655	0.812	0.763	2.478	1.715	0.812		2.32	0.293333816315921	0.000
0.000	0.556	0.723	0.850	1.885	1.034	0.723		2.32	0.557679564637801	0.000
0.000	0.552	0.538	0.550	1.549	0.999	0.538		2.32	0.938754644287751	0.000
0.489	0.208	0.000	1.525	0.468	1.057	0.489		2.32	0.41680303307443	0.000
0.627	0.551	0.000	1.709	0.518	1.191	0.627		2.32	0.9906020292935	0.000
0.675	0.795	0.000	1.916	0.403	1.512	0.675		2.32	0.0766238093533048	0.000
0.838	0.526	0.000	2.329	0.938	1.391	0.838		2.32	0.743359737796448	0.000
0.420	0.237	0.000	1.732	0.406	1.325	0.420		2.32	0.913285554043627	0.000
0.613	0.951	0.000	2.116	0.667	1.450	0.613		2.32	0.338967416974082	0.000
0.517	0.637	0.000	1.530	0.777	0.754	0.517		2.32	0.00742377020710559	0.000
0.390	0.770	0.000	1.689	0.528	1.161	0.390	0.860	2.32	0.837246011993859	0.000
0.000	0.198	0.418	0.158	1.560	1.403	0.418		2.32	0.301665597102008	0.000
0.456	0.112	0.000	1.390	0.711	0.679	0.456		2.32	0.117898937633972	0.000
0.000	0.247	0.193	0.499	0.845	0.346	0.193		2.32	0.917546039563662	0.000
0.000	0.304	0.496	0.679	1.445	0.766	0.496		2.32	0.787537770469374	0.000
0.250	0.579	0.000	0.810	0.940	-0.130	0.250		2.32	0.0885688604282378	0.000
0.000	0.479	0.491	0.505	1.824	1.319	0.491		2.32	0.254698053149805	0.000
0.230	0.233	0.000	1.152	0.515	0.638	0.230		2.32	0.216400079088297	0.000
0.660	0.269	0.000	1.886	0.512	1.375	0.660		2.32	0.876710214538236	0.000
0.000	0.344	0.832	0.828	2.659	1.831	0.832		2.32	0.348789061229633	0.000
0.000	0.571	0.342	0.481	1.386	0.905	0.342		2.32	0.828157228912795	0.000
0.440	0.675	0.000	1.544	0.511	1.033	0.440		2.32	0.417516349129783	0.000
0.472	0.827	0.000	1.405	0.498	0.907	0.472		2.32	0.918237848622862	0.000
0.713	0.773	0.000	2.212	0.499	1.714	0.713		2.32	0.953650685083657	0.000
0.000	0.481	0.461	0.547	1.528	0.981	0.461		2.32	0.660078184279966	0.000
0.000	0.251	0.261	0.551	1.102	0.551	0.261		2.32	0.395168416337716	0.000
0.000	0.672	0.265	0.461	0.993	0.532	0.265		2.32	0.598325758936967	0.000
0.000	0.502	0.741	0.237	2.348	2.111	0.741		2.32	0.989514582527155	0.000
0.191	0.391	0.000	0.861	0.697	0.164	0.191		2.32	0.242397406208261	0.000
0.000	0.380	0.582	0.730	1.667	0.937	0.582		2.32	0.54074855470936	0.000
0.705	0.444	0.000	1.956	0.463	1.493	0.705		2.32	0.175765900814161	0.000
0.532	0.217	0.000	1.660	0.260	1.400	0.532		2.32	0.511003609857026	0.000
0.000	0.619	0.373	0.547	1.656	1.109	0.373		2.32	0.393429011559733	0.000
0.000	0.474	0.420	0.449	1.518	1.070	0.420		2.32	0.259081731356048	0.000
0.000	0.567	0.883	0.567	2.363	1.796	0.883		2.32	0.379327359051045	0.000
0.000	0.773	0.639	0.379	1.967	1.588	0.639		2.32	0.0310286643373301	0.000
0.000	0.483	0.334	0.438	1.318	0.880	0.334		2.32	0.265511937755319	0.000
0.715	0.434	0.000	1.830	0.712	1.118	0.715		2.32	0.403367884600394	0.000
0.522	0.423	0.000	1.508	0.136	1.372	0.522		2.32	0.441114002668023	0.000
0.810	0.480	0.000	2.318	0.527	1.791	0.810		2.32	0.175414052062978	0.000
0.617	0.849	0.000	2.095	0.452	1.643	0.617		2.32	0.777693819973745	0.000
0.718	0.883	0.000	2.380	0.566	1.815	0.718		2.32	0.627102300576349	0.000
0.810	0.430	0.000	2.333	0.616	1.717	0.810		2.32	0.616067190331408	0.000
0.000	0.346	0.343	0.376	1.360	0.985	0.343		2.32	0.168349887366918	0.000
0.000	0.957	0.398	0.352	1.388	1.036	0.398		2.32	0.888543364086546	0.000
0.000	0.118	0.532	0.132	1.921	1.788	0.532		2.32	0.939470730047118	0.000
0.829	0.665	0.000	2.059	0.657	1.402	0.829		2.32	0.0656517772681495	0.000
0.535	0.557	0.000	1.636	0.553	1.083	0.535		2.32	0.59533822857035	0.000
0.000	0.246	0.449	0.291	1.568	1.277	0.449		2.32	0.409119709960453	0.000
0.000	0.367	0.555	0.712	1.523	0.811	0.555		2.32	0.103794289627727	0.000
0.000	0.318	0.771	0.551	2.455	1.904	0.771		2.32	0.0184494539598565	0.000
0.000	0.163	0.360	0.689	1.158	0.469	0.360		2.32	0.512094071759003	0.000
0.000	0.408	0.156	0.659	0.499	-0.160	0.156		2.32	0.749393364097156	0.000
0.839	0.390	0.000	2.825	0.472	2.353	0.839		2.32	0.159069059026812	0.000
0.000	0.479	0.639	0.325	2.158	1.833	0.639		2.32	0.468888766588418	0.000
0.617	0.792	0.000	1.750	0.439	1.311	0.617		2.32	0.383925127861697	0.000
0.000	0.128	0.549	0.399	1.586	1.187	0.549		2.32	0.421092464338956	0.000
0.000	0.362	0.696	0.604	2.079	1.475	0.696		2.32	0.922367924684602	0.000
0.000	0.774	0.310	0.701	1.176	0.475	0.310		2.32	0.179618065396872	0.000
0.430	0.584	0.000	1.764	0.713	1.052	0.430		2.32	0.567143577426852	0.000
0.000	0.699	0.619	0.494	1.912	1.419	0.619	0.800	2.32	0.892619870398303	0.000
0.000	0.389	0.439	0.463	1.791	1.328	0.439		2.32	0.371178849960149	0.000
0.000	0.559	0.464	0.425	1.627	1.202	0.464		2.32	0.959582855385279	0.000
0.646	0.362	0.000	1.824	0.062	1.762	0.646		2.32	0.733004181597402	0.000
0.698	0.742	0.000	2.318	0.186	2.133	0.698		2.32	0.745654960594178	0.000
0.000	0.707	0.479	0.448	1.532	1.084	0.479		2.32	0.561551923922933	0.000
0.395	0.830	0.000	1.239	0.326	0.914	0.395		2.32	0.406545411305423	0.000
0.299	0.882	0.000	1.134	0.107	1.028	0.299		2.32	0.758565354969994	0.000
0.000	0.582	0.752	0.649	1.973	1.323	0.752		2.32	0.656023460571648	0.000
0.757	0.936	0.000	2.003	0.574	1.430	0.757		2.32	0.532079753911229	0.000
0.555	0.565	0.000	2.023	0.270	1.753	0.555		2.32	0.68570189014842	0.000
0.393	0.853	0.000	1.227	0.582	0.645	0.393		2.32	0.492367515232879	0.000
0.000	0.837	0.765	0.571	2.095	1.524	0.765		2.32	0.953512875849446	0.000
0.000	0.488	0.595	0.661	1.966	1.305	0.595		2.32	0.616190098625566	0.000
0.483	0.498	0.000	1.372	0.707	0.664	0.483		2.32	0.287509830408168	0.000
0.000	0.659	0.356	0.240	1.296	1.056	0.356		2.32	0.936072285828568	0.000
0.000	0.627	0.379	0.380	1.227	0.846	0.379		2.32	0.567178771409664	0.000
0.432	0.234	0.000	1.833	0.505	1.329	0.432		2.32	0.47861845390499	0.000
0.000	0.216	0.325	0.826	1.172	0.346	0.325		2.32	0.0419047787367247	0.000
0.000	0.143	0.683	0.575	2.045	1.471	0.683		2.32	0.0308406817669371	0.000
0.000	0.510	0.445	0.575	1.936	1.360	0.445		2.32	0.605049850452589	0.000
0.565	0.571	0.000	2.081	0.386	1.696	0.565		2.32	0.643661294117951	0.000
0.399	0.233	0.000	1.202	0.918	0.284	0.399		2.32	0.720140625929036	0.000
0.463	0.334	0.000	1.762	0.595	1.167	0.463		2.32	0.562858809576046	0.000
0.507	0.335	0.000	1.935	0.233	1.702	0.507		2.32	0.0576967557361224	0.000
0.000	0.119	0.288	0.950	0.811	-0.139	0.288		2.32	0.65761032376472	0.000
0.578	0.646	0.000	1.422	0.726	0.696	0.578		2.32	0.896812601504492	0.000
0.568	0.480	0.000	1.405	0.368	1.037	0.568		2.32	0.88288446184337	0.000
0.293	0.282	0.000	1.049	0.595	0.454	0.293		2.32	0.934973068361659	0.000
0.303	0.221	0.000	1.104	0.598	0.506	0.303		2.32	0.0867747615774769	0.000
0.536	0.347	0.000	1.587	0.614	0.972	0.536		2.32	0.527614726076886	0.000
0.722	0.546	0.000	2.459	0.469	1.990	0.722		2.32	0.120842328915655	0.000
0.000	0.418	0.613	0.833	1.968	1.135	0.613		2.32	0.665115024812009	0.000
0.303	0.233	0.000	1.021	0.701	0.320	0.303		2.32	0.813201935573113	0.000
0.000	0.504	0.073	0.563	0.730	0.167	0.073		2.32	0.990823363494352	0.000
0.231	0.696	0.000	0.756	0.589	0.167	0.231		2.32	0.558117379362742	0.000
0.650	0.199	0.000	1.886	0.448	1.439	0.650		2.32	0.608113903207132	0.000
0.808	0.833	0.000	2.244	0.624	1.620	0.808		2.32	0.594554565043495	0.000
0.000	0.263	0.590	0.559	1.711	1.152	0.590		2.32	0.896853191182894	0.000
0.518	0.874	0.000	1.694	0.492	1.202	0.518		2.32	0.082503976144384	0.000
0.000	0.586	0.204	0.521	1.230	0.709	0.204		2.32	0.613601006179777	0.000
0.658	0.151	0.000	1.956	0.514	1.442	0.658		2.32	0.539400754432927	0.000
0.512	0.508	0.000	1.445	0.486	0.959	0.512		2.32	0.20829205911683	0.000
0.000	0.537	0.697	0.353	2.029	1.676	0.697		2.32	0.242448972540186	0.000
0.613	0.644	0.000	1.839	0.657	1.181	0.613		2.32	0.233227272807006	0.000
0.657	0.674	0.000	1.773	0.361	1.412	0.657		2.32	0.87971202333857	0.000
0.000	0.580	0.291	0.688	1.274	0.586	0.291		2.32	0.580882598638569	0.000
0.408	0.591	0.000	1.561	0.760	0.802	0.408		2.32	0.482301557183289	0.000
0.000	0.450	0.162	0.495	0.662	0.167	0.162		2.32	0.574587630732307	0.000
0.000	0.612	0.567	0.184	2.061	1.877	0.567		2.32	0.872766620756381	0.000
0.000	0.166	0.304	0.457	1.293	0.836	0.304	0.862	2.32	0.622608622751381	0.000
0.420	0.251	0.000	1.438	0.579	0.859	0.420		2.32	0.812369612174567	0.000
0.220	0.418	0.000	1.010	0.307	0.704	0.220		2.32	0.27095425739583	0.000
0.000	0.577	0.190	0.240	1.048	0.807	0.190		2.32	0.947421686119651	0.000
0.906	0.821	0.000	2.791	0.440	2.352	0.906		2.32	0.551196169280093	0.000
0.381	0.393	0.000	1.740	0.527	1.214	0.381		2.32	0.815375289209261	0.000
0.000	0.398	0.268	0.559	1.098	0.539	0.268		2.32	0.638296267859971	0.000
0.017	0.774	0.000	0.473	0.300	0.173	0.017		2.32	0.0364954867278398	0.000
0.610	0.648	0.000	1.908	0.671	1.237	0.610		2.32	0.300360727673042	0.000
0.000	0.702	0.276	0.907	1.276	0.369	0.276		2.32	0.696909132325207	0.000
0.774	0.455	0.000	2.318	0.217	2.102	0.774		2.32	0.531975014105101	0.000
0.000	0.364	0.393	0.616	1.327	0.711	0.393		2.32	0.15143011025007	0.000
0.427	0.629	0.000	1.287	0.547	0.740	0.427		2.32	0.144720204405712	0.000
0.000	0.459	0.613	0.461	1.560	1.098	0.613		2.32	0.333639625268312	0.000
0.000	0.727	0.898	0.855	2.751	1.897	0.898		2.32	0.526994398395796	0.000
0.766	0.469	0.000	2.050	0.466	1.583	0.766		2.32	0.688880219362063	0.000
0.000	0.660	0.250	0.470	1.248	0.778	0.250		2.32	0.83720758540223	0.000
0.427	0.598	0.000	1.567	0.126	1.441	0.427		2.32	0.605271446935894	0.000
0.000	0.928	0.473	0.333	1.822	1.489	0.473		2.32	0.208615637493155	0.000
0.000	0.433	0.386	0.936	1.283	0.347	0.386		2.32	0.859504219225908	0.000
0.000	0.416	0.684	0.233	1.919	1.686	0.684		2.32	0.590546483683264	0.000
0.542	0.213	0.000	1.712	0.590	1.122	0.542		2.32	0.80733745183188	0.000
0.216	0.638	0.000	0.648	0.375	0.273	0.216		2.32	0.531978198858746	0.000
0.847	0.354	0.000	2.883	0.371	2.512	0.847		2.32	0.817194321081205	0.000
0.000	0.192	0.215	0.557	1.147	0.590	0.215		2.32	0.604219121769979	0.000
0.454	0.604	0.000	1.436	0.748	0.688	0.454		2.32	0.397406785336615	0.000
0.239	0.588	0.000	0.938	0.699	0.239	0.239		2.32	0.252922321599077	0.000
0.000	0.457	0.629	0.104	2.052	1.949	0.629		2.32	0.989081379837304	0.000
0.000	0.594	0.426	0.123	1.400	1.276	0.426		2.32	0.756373898555381	0.000
0.429	0.590	0.000	1.528	0.727	0.800	0.429		2.32	0.346235393380262	0.000
0.000	0.497	0.041	0.275	0.683	0.408	0.041		2.32	0.902216015099721	0.000
0.691	0.199	0.000	2.148	0.236	1.911	0.691		2.32	0.0348661084095883	0.000
0.000	0.412	0.335	0.521	1.423	0.902	0.335		2.32	0.363178774704032	0.000
0.000	0.438	0.705	0.572	2.132	1.560	0.705		2.32	0.554203165997489	0.000
0.000	0.397	0.618	0.387	1.802	1.414	0.618		2.32	0.208356456208393	0.000
0.766	0.665	0.000	2.032	0.612	1.420	0.766		2.32	0.514677829914781	0.000
0.000	0.741	0.434	0.464	1.608	1.144	0.434		2.32	0.836192393885037	0.000
0.572	0.419	0.000	1.596	0.799	0.798	0.572		2.32	0.485209235599003	0.000
0.000	0.380	0.514	0.324	1.822	1.498	0.514		2.32	0.107662067417444	0.000
0.000	0.416	0.448	0.234	1.349	1.115	0.448		2.32	0.115545416844618	0.000
0.000	0.462	0.461	0.512	1.708	1.197	0.461		2.32	0.136834464663969	0.000
0.000	0.073	0.486	0.356	1.671	1.315	0.486		2.32	0.941406187563346	0.000
0.000	0.670	0.332	0.764	1.413	0.649	0.332		2.32	0.712989923494879	0.000
0.000	0.546	0.381	0.654	1.300	0.646	0.381		2.32	0.105810868544083	0.000
0.000	0.507	0.845	0.522	2.430	1.907	0.845		2.32	0.0839208545692885	0.000
0.448	0.810	0.000	1.337	0.337	1.000	0.448		2.32	0.557159291820198	0.000
0.507	0.538	0.000	1.811	0.627	1.184	0.507		2.32	0.244618933944903	0.000
0.000	0.358	0.811	0.650	2.117	1.468	0.811		2.32	0.170971047244621	0.000
0.915	0.590	0.000	2.397	0.867	1.530	0.915		2.32	0.648041754418011	0.000
0.559	0.621	0.000	1.892	0.578	1.314	0.559		2.32	0.0408127678226827	0.000
0.712	0.803	0.000	2.231	0.278	1.953	0.712	0.800	2.32	0.316999805771742	0.000
0.000	0.497	0.402	0.195	1.414	1.219	0.402		2.32	0.0432496377378148	0.000
0.000	0.735	0.681	0.463	2.054	1.591	0.681		2.32	0.529877548205772	0.000
0.831	0.566	0.000	2.235	0.740	1.495	0.831		2.32	0.836606611466099	0.000
0.502	0.143	0.000	1.677	0.582	1.095	0.502		2.32	0.540890350662918	0.000
0.000	0.299	0.605	0.504	1.928	1.424	0.605		2.32	0.636169856671738	0.000
0.481	0.469	0.000	1.468	0.408	1.060	0.481		2.32	0.49289813432763	0.000
0.696	0.679	0.000	2.305	0.623	1.682	0.696		2.32	0.917052173134953	0.000
0.000	0.738	0.595	0.297	2.249	1.953	0.595		2.32	0.357879032894357	0.000
0.524	0.605	0.000	1.391	0.245	1.146	0.524		2.32	0.116242327304741	0.000
0.000	0.161	0.323	0.492	1.292	0.800	0.323		2.32	0.766861927422331	0.000
0.000	0.567	0.596	0.731	1.895	1.164	0.596		2.32	0.224902788886855	0.000
0.000	0.589	0.310	0.529	1.209	0.680	0.310		2.32	0.771452068471521	0.000
0.000	0.524	0.535	0.638	2.065	1.428	0.535		2.32	0.59886263449177	0.000
0.537	0.725	0.000	1.492	0.409	1.082	0.537		2.32	0.00219604740401182	0.000
0.000	0.801	0.716	0.437	1.757	1.320	0.716		2.32	0.420000631906095	0.000
0.431	0.618	0.000	1.456	0.474	0.982	0.431		2.32	0.748472766849094	0.000
0.818	0.646	0.000	2.371	0.726	1.646	0.818		2.32	0.120751700207407	0.000
0.000	0.867	0.449	0.626	1.474	0.848	0.449		2.32	0.602725235777296	0.000
0.000	0.202	0.879	0.839	2.635	1.797	0.879		2.32	0.463048971216679	0.000
0.397	0.518	0.000	1.279	0.523	0.756	0.397		2.32	0.240200658158278	0.000
0.000	0.771	0.276	0.419	1.156	0.737	0.276		2.32	0.872833805304177	0.000
0.000	0.859	0.761	0.386	2.243	1.857	0.761		2.32	0.920148326919087	0.000
0.210	0.349	0.000	1.393	0.596	0.796	0.210		2.32	0.955800871789555	0.000
0.293	0.628	0.000	1.112	0.481	0.632	0.293		2.32	0.966471739596872	0.000
0.000	0.510	0.615	0.638	2.038	1.400	0.615		2.32	0.294536568931566	0.000
0.475	0.379	0.000	1.529	0.242	1.288	0.475		2.32	0.0736810199139643	0.000
0.681	0.358	0.000	2.159	0.860	1.300	0.681		2.32	0.619905210772278	0.000
0.000	0.314	0.583	0.608	1.665	1.057	0.583		2.32	0.980160964248672	0.000
0.000	0.256	0.615	0.621	1.588	0.967	0.615		2.32	0.610960423179095	0.000
0.646	0.826	0.000	2.095	0.429	1.666	0.646		2.32	0.536477092935024	0.000
0.444	0.332	0.000	1.600	0.704	0.896	0.444		2.32	0.346829413224056	0.000
0.284	0.458	0.000	1.318	0.429	0.889	0.284		2.32	0.918524422918351	0.000
0.586	0.227	0.000	1.852	0.140	1.712	0.586		2.32	0.59108616942237	0.000
0.621	0.543	0.000	1.892	0.842	1.050	0.621		2.32	0.0590083555106574	0.000
0.000	0.594	0.429	0.894	1.662	0.768	0.429		2.32	0.28818702062945	0.000
0.689	0.373	0.000	2.273	0.365	1.908	0.689		2.32	0.179729951964883	0.000
0.542	0.605	0.000	1.758	0.553	1.204	0.542		2.32	0.630054148459729	0.000
0.437	0.217	0.000	1.553	0.525	1.028	0.437		2.32	0.412130313846719	0.000
0.000	0.844	0.392	0.751	1.488	0.737	0.392		2.32	0.969576372060421	0.000
0.000	0.597	0.555	0.398	2.066	1.668	0.555		2.32	0.0380498058461775	0.000
0.000	0.475	0.454	0.485	1.531	1.046	0.454		2.32	0.376437313595606	0.000
0.562	0.864	0.000	2.066	0.563	1.503	0.562		2.32	0.85037010667981	0.000
0.357	0.520	0.000	0.867	0.394	0.473	0.357		2.32	0.165713202047342	0.000
0.000	0.241	0.482	0.336	1.930	1.594	0.482		2.32	0.977565353014141	0.000
0.294	0.421	0.000	1.216	0.387	0.829	0.294		2.32	0.937351882688463	0.000
0.000	0.613	0.409	0.123	1.407	1.284	0.409		2.32	0.590304936054126	0.000
0.572	0.578	0.000	1.847	0.496	1.352	0.572		2.32	0.765618902495658	0.000
0.414	0.740	0.000	1.610	0.521	1.088	0.414		2.32	0.685990935979228	0.000
0.219	0.647	0.000	1.183	0.621	0.562	0.219		2.32	0.55288052789136	0.000
0.000	0.540	0.705	0.321	2.074	1.753	0.705	0.898	2.32	0.762126299371791	0.000
0.000	0.730	0.573	0.459	2.193	1.735	0.573		2.32	0.658862017407922	0.000
0.000	0.430	0.593	0.462	1.855	1.393	0.593		2.32	0.991567959955871	0.000
0.682	0.502	0.000	2.136	0.711	1.425	0.682		2.32	0.0293544461151941	0.000
0.000	0.723	0.500	0.721	1.599	0.878	0.500		2.32	0.540948664384169	0.000
0.000	0.354	0.329	0.266	1.368	1.102	0.329		2.32	0.756624649201001	0.000
0.000	0.164	0.600	0.864	2.127	1.263	0.600		2.32	0.963431153173575	0.000
0.000	0.494	0.099	0.675	0.888	0.213	0.099		2.32	0.576156130314588	0.000
0.458	0.936	0.000	1.725	0.245	1.481	0.458		2.32	0.877682737968982	0.000
0.000	0.472	0.688	0.506	2.170	1.664	0.688		2.32	0.318058872078368	0.000
0.000	0.692	0.817	0.664	2.515	1.850	0.817		2.32	0.975251512881233	0.000
0.644	0.178	0.000	2.011	0.276	1.735	0.644		2.32	0.729983841575436	0.000
0.000	0.491	0.240	0.359	1.110	0.751	0.240		2.32	0.791043588782251	0.000
0.292	0.592	0.000	0.913	0.173	0.740	0.292		2.32	0.0580371847391036	0.000
0.215	0.266	0.000	0.997	0.433	0.564	0.215		2.32	0.0996589153969377	0.000
0.454	0.539	0.000	1.134	0.531	0.603	0.454		2.32	0.690820681402913	0.000
0.000	0.450	0.541	0.340	1.947	1.607	0.541		2.32	0.146845892448783	0.000
0.823	0.559	0.000	2.371	0.409	1.962	0.823		2.32	0.411548348723917	0.000
0.697	0.078	0.000	1.752	0.530	1.223	0.697		2.32	0.333918322766879	0.000
0.943	0.572	0.000	2.709	0.225	2.484	0.943		2.32	0.0827898001416103	0.000
0.761	0.241	0.000	2.304	0.656	1.648	0.761		2.32	0.320600914584039	0.000
0.000	0.532	0.463	0.543	1.701	1.158	0.463		2.32	0.138011286334609	0.000
0.315	0.488	0.000	1.327	0.654	0.673	0.315		2.32	0.494731284020172	0.000
0.000	0.662	0.595	0.400	1.805	1.405	0.595		2.32	0.203712204494022	0.000
0.422	0.089	0.000	1.511	0.613	0.898	0.422		2.32	0.893372757787421	0.000
0.000	0.281	0.840	0.428	2.277	1.848	0.840		2.32	0.0525524412238544	0.000
0.180	0.251	0.000	0.974	0.787	0.187	0.180		2.32	0.196227734518083	0.000
0.738	0.690	0.000	2.168	0.315	1.854	0.738		2.32	0.118184389975251	0.000
0.000	0.465	0.943	0.334	2.602	2.268	0.943		2.32	0.84977357346088	0.000
0.000	0.573	0.551	0.343	1.681	1.339	0.551		2.32	0.517773209458284	0.000
0.527	0.392	0.000	1.877	0.214	1.662	0.527		2.32	0.139445209305857	0.000
0.486	0.459	0.000	1.472	0.654	0.818	0.486		2.32	0.712364183024946	0.000
0.119	0.249	0.000	0.484	0.836	-0.352	0.119		2.32	0.450365634520855	0.000
0.000	0.447	0.397	0.838	1.605	0.767	0.397		2.32	0.0709049297956342	0.000
0.510	0.621	0.000	1.913	0.529	1.385	0.510		2.32	0.0554459011066359	0.000
0.000	0.620	0.634	0.757	1.737	0.980	0.634		2.32	0.0479352116698455	0.000
0.000	0.320	0.254	0.911	0.929	0.018	0.254		2.32	0.194862288487285	0.000
0.000	0.474	0.542	0.504	1.392	0.888	0.542		2.32	0.460050978305345	0.000
0.523	0.395	0.000	1.816	0.178	1.638	0.523		2.32	0.00856516021954519	0.000
0.000	0.750	0.734	0.399	2.175	1.777	0.734		2.32	0.34813991159082	0.000
0.877	0.538	0.000	2.706	0.496	2.209	0.877		2.32	0.396153156957226	0.000
0.476	0.695	0.000	1.760	0.455	1.305	0.476		2.32	0.164614204820914	0.000
0.000	0.386	0.736	0.896	2.086	1.189	0.736		2.32	0.884955914484246	0.000
0.710	0.412	0.000	2.182	0.283	1.899	0.710		2.32	0.327497805050287	0.000
0.000	0.566	0.650	0.392	2.183	1.791	0.650		2.32	0.112930305935347	0.000
0.879	0.538	0.000	2.864	0.288	2.576	0.879		2.32	0.791870707983188	0.000
0.000	0.293	0.591	0.406	1.898	1.491	0.591		2.32	0.444775095983064	0.000
0.507	0.778	0.000	1.888	0.433	1.455	0.507		2.32	0.356864598301361	0.000
0.267	0.635	0.000	1.316	0.889	0.428	0.267		2.32	0.183374051197916	0.000
0.282	0.651	0.000	1.404	0.573	0.832	0.282		2.32	0.945065423056154	0.000
0.000	0.557	0.631	0.537	2.141	1.604	0.631	0.842	2.32	0.0720502465522068	0.000
0.908	0.239	0.000	2.594	0.581	2.014	0.908		2.32	0.973112003417392	0.000
0.540	0.238	0.000	1.604	0.443	1.161	0.540		2.32	0.535116719310001	0.000
0.000	0.605	0.647	0.474	2.188	1.715	0.647		2.32	0.76484465900955	0.000
0.000	0.316	0.290	0.710	1.497	0.787	0.290		2.32	0.173965786010542	0.000
0.000	0.181	0.162	0.525	0.768	0.243	0.162		2.32	0.846218310568926	0.000
0.460	0.651	0.000	1.358	0.511	0.846	0.460		2.32	0.364572877212887	0.000
0.000	0.818	0.523	0.663	1.725	1.061	0.523		2.32	0.753994982552312	0.000
0.434	0.666	0.000	1.349	0.732	0.617	0.434		2.32	0.963367328463686	0.000
0.000	0.685	0.669	0.543	2.343	1.799	0.669		2.32	0.572302282670955	0.000
0.000	0.274	0.297	0.534	1.126	0.592	0.297		2.32	0.744235237352723	0.000
0.000	0.662	0.335	0.597	1.360	0.763	0.335		2.32	0.348070841366556	0.000
0.000	0.061	0.454	0.439	1.321	0.882	0.454		2.32	0.343657011120001	0.000
0.441	0.431	0.000	1.459	0.474	0.985	0.441		2.32	0.154068586744061	0.000
0.459	0.618	0.000	1.503	0.368	1.135	0.459		2.32	0.734127302366391	0.000
0.000	0.601	0.570	0.640	1.950	1.310	0.570		2.32	0.543620887712891	0.000
0.886	0.390	0.000	2.166	0.574	1.592	0.886		2.32	0.856360769243806	0.000
0.640	0.784	0.000	1.528	0.520	1.008	0.640		2.32	0.932189944259845	0.000
0.572	0.410	0.000	1.683	0.602	1.082	0.572		2.32	0.907793994951341	0.000
0.000	0.242	0.415	0.677	1.760	1.082	0.415		2.32	0.301862166689484	0.000
0.000	0.418	0.433	0.496	1.041	0.544	0.433		2.32	0.172907381575347	0.000
0.594	0.662	0.000	2.141	0.650	1.492	0.594		2.32	0.0368515892882578	0.000
0.000	0.551	0.569	0.188	2.170	1.983	0.569		2.32	0.472709393353578	0.000
0.000	0.304	0.357	0.585	1.334	0.749	0.357		2.32	0.779598506796916	0.000
0.000	0.217	0.326	0.722	0.991	0.269	0.326		2.32	0.391678605326114	0.000
0.640	0.729	0.000	1.847	0.575	1.272	0.640		2.32	0.617085305562625	0.000
0.000	0.687	0.282	0.058	1.058	1.000	0.282		2.32	0.776883472200456	0.000
0.000	0.381	0.340	0.124	1.193	1.069	0.340		2.32	0.156099013759079	0.000
0.670	0.994	0.000	1.975	0.611	1.364	0.670		2.32	0.0782133059819235	0.000
0.000	0.237	0.493	0.639	1.777	1.138	0.493		2.32	0.220339914951684	0.000
0.534	0.289	0.000	2.076	0.393	1.683	0.534		2.32	0.313632646709442	0.000
0.000	0.390	0.103	0.732	0.767	0.036	0.103		2.32	0.448959923848463	0.000
0.130	0.565	0.000	0.985	0.460	0.525	0.130		2.32	0.00288603119612561	0.000
0.000	0.286	0.481	0.730	1.796	1.066	0.481		2.32	0.0125491939983671	0.000
0.235	0.832	0.000	0.794	0.930	-0.136	0.235		2.32	0.628974475103465	0.000
0.589	0.522	0.000	2.023	0.680	1.343	0.589		2.32	0.865212275376094	0.000
0.000	0.609	0.854	0.672	2.354	1.683	0.854		2.32	0.730516920169557	0.000
0.462	0.428	0.000	1.669	0.314	1.355	0.462		2.32	0.145253624852213	0.000
0.000	0.175	0.150	0.381	1.099	0.718	0.150		2.32	0.0159206178793726	0.000
0.000	0.954	0.721	0.081	1.916	1.835	0.721		2.32	0.974401788696687	0.000
0.207	0.560	0.000	0.930	0.678	0.253	0.207		2.32	0.905564999069649	0.000
0.816	0.521	0.000	2.281	0.727	1.555	0.816		2.32	0.750570578581912	0.000
0.000	0.871	0.483	0.810	1.846	1.036	0.483		2.32	0.279332889104783	0.000
0.000	0.776	0.691	0.595	2.111	1.516	0.691		2.32	0.354711118641077	0.000
0.000	0.780	0.275	0.807	1.101	0.293	0.275		2.32	0.151853406689143	0.000
0.439	0.574	0.000	1.292	0.359	0.934	0.439		2.32	0.363745323248906	0.000
0.703	0.673	0.000	2.377	0.323	2.054	0.703		2.32	0.593060261859418	0.000
0.000	0.776	0.326	0.816	1.143	0.327	0.326		2.32	0.0403252750857639	0.000
0.000	0.649	0.457	0.145	1.937	1.792	0.457		2.32	0.0630345237255366	0.000
0.155	0.814	0.000	0.541	0.382	0.159	0.155		2.32	0.87541933292839	0.000
0.679	0.343	0.000	2.018	0.350	1.669	0.679	0.846	2.32	0.865643950710048	0.000
0.501	0.729	0.000	1.945	0.745	1.200	0.501		2.32	0.92657102964559	0.000
0.160	0.134	0.000	0.736	0.466	0.270	0.160		2.32	0.343384272817919	0.000
0.288	0.393	0.000	0.890	0.941	-0.051	0.288		2.32	0.231289004258298	0.000
0.433	0.738	0.000	1.781	0.541	1.240	0.433		2.32	0.110130929425361	0.000
0.000	0.694	0.402	0.431	1.248	0.817	0.402		2.32	0.839914125966202	0.000
0.000	0.712	0.643	0.041	1.762	1.721	0.643		2.32	0.406607401528373	0.000
0.000	0.721	0.729	0.427	2.623	2.197	0.729		2.32	0.611629707021119	0.000
0.000	0.559	0.394	0.400	1.545	1.144	0.394		2.32	0.487711967578026	0.000
0.000	0.506	0.324	0.278	1.143	0.866	0.324		2.32	0.932020931456446	0.000
0.600	0.155	0.000	2.035	0.815	1.221	0.600		2.32	0.934451118736865	0.000
0.000	0.563	0.762	0.841	2.097	1.256	0.762		2.32	0.553335622441802	0.000
0.000	0.885	0.669	0.156	1.796	1.640	0.669		2.32	0.793103995362488	0.000
0.000	0.603	0.402	0.318	1.574	1.255	0.402		2.32	0.750940185978896	0.000
0.493	0.882	0.000	2.036	0.240	1.796	0.493		2.32	0.220633230649031	0.000
0.000	0.391	0.374	0.151	1.367	1.216	0.374		2.32	0.948412625374202	0.000
0.868	0.393	0.000	2.920	0.090	2.830	0.868		2.32	0.227628054236205	0.000
0.000	0.189	0.850	0.543	2.546	2.003	0.850		2.32	0.200229653246429	0.000
0.000	0.593	0.507	0.340	1.427	1.087	0.507		2.32	0.291659991657797	0.000
0.208	0.779	0.000	0.681	0.618	0.064	0.208		2.32	0.436095616919345	0.000
0.000	0.633	0.337	0.491	1.330	0.839	0.337		2.32	0.950724004114308	0.000
0.591	0.106	0.000	2.190	0.615	1.575	0.591		2.32	0.4102680296858	0.000
0.000	0.285	0.152	0.276	0.795	0.519	0.152		2.32	0.172882888268679	0.000
0.340	0.629	0.000	1.126	0.662	0.464	0.340		2.32	0.0416282040452911	0.000
0.000	0.492	0.409	0.357	1.353	0.996	0.409		2.32	0.737731775526729	0.000
0.095	0.371	0.000	0.773	0.603	0.170	0.095		2.32	0.325917067769104	0.000
0.000	0.350	0.439	0.138	1.620	1.481	0.439		2.32	0.772105570459467	0.000
0.000	0.802	0.757	0.489	2.241	1.752	0.757		2.32	0.403794860867902	0.000
0.000	0.170	0.176	0.344	1.107	0.762	0.176		2.32	0.783300199870613	0.000
0.461	0.338	0.000	1.395	0.237	1.158	0.461		2.32	0.675334265484715	0.000
0.000	0.399	0.292	0.496	1.143	0.647	0.292		2.32	0.409682062225498	0.000
0.787	0.478	0.000	2.398	0.597	1.801	0.787		2.32	0.771975244881992	0.000
0.000	0.715	0.518	0.619	1.896	1.278	0.518		2.32	0.471572532701472	0.000
0.000	0.440	0.247	0.737	1.185	0.448	0.247		2.32	0.0832085851870831	0.000
0.000	0.340	0.525	0.564	1.743	1.179	0.525		2.32	0.285643032917338	0.000
0.000	0.711	0.611	0.846	1.726	0.879	0.611		2.32	0.501518049392024	0.000
0.480	0.684	0.000	1.680	0.394	1.286	0.480		2.32	0.017725289718106	0.000
0.547	0.327	0.000	1.638	0.698	0.940	0.547		2.32	0.107911146164632	0.000
0.000	0.296	0.338	0.271	1.488	1.216	0.338		2.32	0.459626328772174	0.000
0.309	0.643	0.000	1.388	0.687	0.700	0.309		2.32	0.104848904605455	0.000
0.705	0.487	0.000	1.930	0.145	1.785	0.705		2.32	0.999954179263527	0.000
0.000	0.421	0.641	0.548	1.606	1.058	0.641		2.32	0.826047797420724	0.000
0.000	0.377	0.706	0.880	2.141	1.262	0.706		2.32	0.444515704036846	0.000
0.315	0.271	0.000	1.231	0.556	0.675	0.315		2.32	0.722633434284368	0.000
0.805	0.438	0.000	2.061	0.494	1.568	0.805		2.32	0.940065974156226	0.000
0.000	0.537	0.513	0.627	1.477	0.850	0.513		2.32	0.429933770951841	0.000
0.761	0.607	0.000	2.348	0.704	1.644	0.761		2.32	0.873745619909846	0.000
0.234	0.382	0.000	0.697	0.464	0.233	0.234		2.32	0.824631557887514	0.000
0.000	0.863	0.862	0.390	2.222	1.833	0.862		2.32	0.268775715581289	0.000
0.383	0.474	0.000	1.326	0.387	0.938	0.383		2.32	0.326767623284514	0.000
0.000	0.376	0.863	0.742	2.213	1.471	0.863	0.866	2.32	0.555918440762685	0.000
0.489	0.147	0.000	1.944	0.227	1.716	0.489		2.32	0.738003395238189	0.000
0.000	0.496	0.672	0.521	2.102	1.581	0.672		2.32	0.325076154361784	0.000
0.000	0.372	0.420	0.354	1.332	0.978	0.420		2.32	0.148306515722659	0.000
0.000	0.366	0.293	0.546	1.317	0.772	0.293		2.32	0.314377151055191	0.000
0.000	0.399	0.359	0.305	1.522	1.218	0.359		2.32	0.290744998275609	0.000
0.000	0.556	0.396	0.469	1.186	0.717	0.396		2.32	0.573918027002095	0.000
0.000	0.770	0.625	0.304	1.876	1.572	0.625		2.32	0.712391032375377	0.000
0.796	0.755	0.000	2.002	0.192	1.810	0.796		2.32	0.88637700835616	0.000
0.000	0.742	0.919	0.326	2.540	2.213	0.919		2.32	0.0209898197953351	0.000
0.723	0.569	0.000	2.024	0.694	1.330	0.723		2.32	0.49632795053684	0.000
0.000	0.546	0.425	0.158	1.294	1.136	0.425		2.32	0.133888112644836	0.000
0.582	0.600	0.000	1.929	0.524	1.405	0.582		2.32	0.885685317744571	0.000
0.000	0.789	0.490	0.620	1.734	1.114	0.490		2.32	0.634950030353777	0.000
0.118	0.513	0.000	0.918	0.493	0.425	0.118		2.32	0.290129679123594	0.000
0.776	0.622	0.000	2.305	0.304	2.001	0.776		2.32	0.811670124198339	0.000
0.000	0.435	0.448	0.631	1.691	1.060	0.448		2.32	0.0951928609457375	0.000
0.117	0.874	0.000	0.914	0.560	0.354	0.117		2.32	0.542043442946816	0.000
0.070	0.721	0.000	0.452	0.197	0.254	0.070		2.32	0.42034182094713	0.000
0.000	0.069	0.578	0.832	2.114	1.282	0.578		2.32	0.462897345159622	0.000
0.000	0.247	0.381	0.446	1.325	0.878	0.381		2.32	0.276098684325586	0.000
0.000	0.884	0.853	0.344	2.288	1.944	0.853		2.32	0.61497418338581	0.000
0.622	0.906	0.000	1.809	0.156	1.653	0.622		2.32	0.00427269661335571	0.000
0.000	0.491	0.449	0.523	1.545	1.022	0.449		2.32	0.292974052707721	0.000
0.000	0.415	0.689	0.741	2.331	1.590	0.689		2.32	0.433455624105509	0.000
0.788	0.372	0.000	2.580	0.837	1.744	0.788		2.32	0.663729100010939	0.000
0.640	0.561	0.000	1.801	0.592	1.209	0.640		2.32	0.458406935912941	0.000
0.397	0.643	0.000	1.408	0.597	0.811	0.397		2.32	0.499549951964462	0.000
0.671	0.168	0.000	1.964	0.429	1.535	0.671		2.32	0.380506513854188	0.000
0.000	0.236	0.306	0.978	1.301	0.323	0.306		2.32	0.973219308454858	0.000
0.678	0.345	0.000	1.987	0.746	1.241	0.678		2.32	0.975078137627708	0.000
0.149	0.610	0.000	0.581	0.846	-0.265	0.149		2.32	0.129318203030825	0.000
0.000	0.523	0.650	0.110	1.974	1.864	0.650		2.32	0.956104180898417	0.000
0.653	0.748	0.000	2.103	0.282	1.821	0.653		2.32	0.314771963292069	0.000
0.284	0.688	0.000	1.478	0.445	1.033	0.284		2.32	0.992230304166915	0.000
0.310	0.716	0.000	0.987	0.883	0.104	0.310		2.32	0.988528440054469	0.000
0.455	0.634	0.000	1.722	0.506	1.215	0.455		2.32	0.495836576529518	0.000
0.574	0.247	0.000	1.693	0.317	1.376	0.574		2.32	0.350893091927305	0.000
0.327	0.519	0.000	1.400	0.797	0.603	0.327		2.32	0.800489953406152	0.000
0.000	0.493	0.449	0.181	1.489	1.308	0.449		2.32	0.1299593583156	0.000
0.000	0.505	0.697	0.455	1.935	1.479	0.697		2.32	0.94305572509146	0.000
0.000	0.359	0.438	0.475	1.526	1.051	0.438		2.32	0.900869518609973	0.000
0.713	0.758	0.000	2.155	0.469	1.686	0.713		2.32	0.71673889628357	0.000
0.000	0.512	0.508	0.285	1.726	1.441	0.508		2.32	0.0958504549854139	0.000
0.646	0.677	0.000	2.030	0.179	1.851	0.646		2.32	0.24397142898686	0.000
0.000	0.765	0.269	0.077	1.208	1.132	0.269		2.32	0.321427326968436	0.000
0.264	0.377	0.000	1.169	0.456	0.713	0.264		2.32	0.374144948037701	0.000
0.000	0.656	0.674	0.637	2.081	1.444	0.674		2.32	0.261056286240149	0.000
0.000	0.336	0.499	0.247	1.747	1.500	0.499		2.32	0.0993303769957183	0.000
0.000	0.580	0.484	0.115	1.685	1.570	0.484		2.32	0.311731796268583	0.000
0.000	0.519	0.220	0.575	0.580	0.004	0.220	0.917	2.32	0.101299868315478	0.000
0.490	0.323	0.000	1.822	0.673	1.150	0.490		2.32	0.756928653361524	0.000
0.000	0.181	0.669	0.653	2.301	1.648	0.669		2.32	0.947080678757824	0.000
0.597	0.188	0.000	1.845	0.775	1.070	0.597		2.32	0.692476146804755	0.000
0.000	0.445	0.752	0.535	2.096	1.561	0.752		2.32	0.249765158799843	0.000
0.000	0.249	0.668	0.271	2.054	1.783	0.668		2.32	0.247089650039276	0.000
0.203	0.464	0.000	0.992	0.449	0.543	0.203		2.32	0.811004452231565	0.000
0.000	0.884	0.678	0.546	2.228	1.682	0.678		2.32	0.974360745005717	0.000
0.000	0.898	0.501	0.420	1.854	1.433	0.501		2.32	0.18596563504764	0.000
0.000	0.523	0.377	0.484	1.051	0.566	0.377		2.32	0.479265744852262	0.000
0.824	0.716	0.000	2.591	0.521	2.070	0.824		2.32	0.594468652925485	0.000
0.413	0.623	0.000	1.511	0.711	0.801	0.413		2.32	0.680931235852102	0.000
0.000	0.808	0.530	0.316	1.889	1.573	0.530		2.32	0.597466041908779	0.000
0.762	0.321	0.000	2.175	0.247	1.928	0.762		2.32	0.418636339850459	0.000
0.000	0.226	0.826	0.720	2.386	1.666	0.826		2.32	0.54182863092776	0.000
0.000	0.451	0.748	0.480	2.275	1.794	0.748		2.32	0.289740921823805	0.000
0.836	0.567	0.000	2.765	0.704	2.061	0.836		2.32	0.938749975635774	0.000
0.623	0.901	0.000	2.160	0.294	1.866	0.623		2.32	0.995285681526314	0.000
0.000	0.926	0.482	0.597	1.800	1.202	0.482		2.32	0.291488925970669	0.000
0.592	0.561	0.000	2.050	0.738	1.311	0.592		2.32	0.272887535940436	0.000
0.000	0.426	0.670	0.277	1.879	1.602	0.670		2.32	0.100192832728954	0.000
0.763	0.202	0.000	2.073	0.445	1.628	0.763		2.32	0.136932498564344	0.000
0.733	0.245	0.000	2.198	0.402	1.796	0.733		2.32	0.325090993138351	0.000
0.000	0.925	0.254	0.648	1.151	0.502	0.254		2.32	0.0658607778413003	0.000
0.052	0.615	0.000	0.251	0.464	-0.213	0.052		2.32	0.157954699570654	0.000
0.589	0.471	0.000	2.001	0.447	1.554	0.589		2.32	0.583936051187172	0.000
0.000	0.841	0.537	0.534	1.697	1.163	0.537		2.32	0.564181931438948	0.000
0.000	0.505	0.619	0.509	1.825	1.316	0.619		2.32	0.604414322681027	0.000
0.243	0.465	0.000	0.905	0.602	0.303	0.243		2.32	0.422144203852948	0.000
0.310	0.419	0.000	0.871	0.571	0.301	0.310		2.32	0.802747563727587	0.000
0.500	0.211	0.000	1.590	0.852	0.737	0.500		2.32	0.62530925595352	0.000
0.000	0.601	0.279	0.577	0.889	0.312	0.279		2.32	0.0328117811411837	0.000
0.000	0.584	0.258	0.577	0.927	0.350	0.258		2.32	0.552459232888442	0.000
0.000	0.569	0.276	0.687	1.010	0.323	0.276		2.32	0.708409195497319	0.000
0.292	0.536	0.000	1.290	0.526	0.764	0.292		2.32	0.881948492544312	0.000
0.516	0.184	0.000	2.111	0.161	1.950	0.516		2.32	0.564171815280116	0.000
0.000	0.150	0.926	0.825	3.088	2.263	0.926		2.32	0.828663771365078	0.000
0.000	0.358	0.398	0.725	1.343	0.618	0.398		2.32	0.978740843152209	0.000
0.000	0.303	0.061	0.386	0.729	0.342	0.061		2.32	0.36342285974553	0.000
0.000	0.347	0.199	0.514	0.774	0.260	0.199		2.32	0.73893730680335	0.000
0.000	0.395	0.474	0.784	1.852	1.068	0.474		2.32	0.139173318734467	0.000
0.382	0.524	0.000	1.013	0.629	0.383	0.382		2.32	0.247988450332363	0.000
0.000	0.505	0.583	0.418	2.075	1.656	0.583		2.32	0.578156069078701	0.000
0.538	0.431	0.000	1.731	0.639	1.092	0.538		2.32	0.336467401398625	0.000
0.000	0.344	0.557	0.488	1.651	1.163	0.557		2.32	0.706362481100722	0.000
0.000	0.598	0.283	0.430	0.849	0.419	0.283		2.32	0.807965403362724	0.000
0.293	0.460	0.000	1.160	0.398	0.762	0.293		2.32	0.0754310962953598	0.000
0.000	0.262	0.409	0.615	1.104	0.488	0.409		2.32	0.490745622945736	0.000
0.261	0.208	0.000	1.261	0.376	0.884	0.261		2.32	0.973810609110386	0.000
0.000	0.544	0.555	0.778	1.733	0.955	0.555		2.32	0.429442758495345	0.000
0.000	0.376	0.584	0.836	1.875	1.040	0.584	0.832	2.32	0.384671957472349	0.000
0.000	0.337	0.216	0.530	0.975	0.444	0.216		2.32	0.832568910757991	0.000
0.351	0.484	0.000	1.184	0.573	0.611	0.351		2.32	0.706009386221883	0.000
0.742	0.926	0.000	1.798	0.511	1.287	0.742		2.32	0.965021454944622	0.000
0.703	0.446	0.000	2.292	0.623	1.669	0.703		2.32	0.937569501657551	0.000
0.000	0.324	0.612	0.008	2.035	2.027	0.612		2.32	0.732888876599129	0.000
0.441	0.676	0.000	1.675	0.226	1.449	0.441		2.32	0.153994044907464	0.000
0.569	0.510	0.000	1.963	0.445	1.518	0.569		2.32	0.192838583298084	0.000
0.459	0.315	0.000	1.601	0.570	1.031	0.459		2.32	0.879918630486264	0.000
0.343	0.193	0.000	1.145	0.320	0.825	0.343		2.32	0.32749573786663	0.000
0.000	0.546	0.372	0.585	1.528	0.942	0.372		2.32	0.712316151933315	0.000
0.000	0.250	0.621	0.117	1.880	1.763	0.621		2.32	0.165563979501389	0.000
0.000	0.724	0.202	0.588	1.015	0.427	0.202		2.32	0.0613839798004109	0.000
0.000	0.577	0.526	0.366	1.785	1.419	0.526		2.32	0.190718865736823	0.000
0.000	0.492	0.380	0.557	1.205	0.648	0.380		2.32	0.928454993960957	0.000
0.000	0.340	0.416	0.392	1.619	1.227	0.416		2.32	0.057200027660884	0.000
0.370	0.417	0.000	0.991	0.363	0.627	0.370		2.32	0.69363902402737	0.000
0.075	0.522	0.000	0.478	0.364	0.113	0.075		2.32	0.41427302847696	0.000
0.000	0.107	0.540	0.258	1.915	1.657	0.540		2.32	0.874545824968335	0.000
0.441	0.170	0.000	1.857	0.632	1.225	0.441		2.32	0.71148135441912	0.000
0.000	0.719	0.578	0.255	1.517	1.262	0.578		2.32	0.354121917846069	0.000
0.000	0.525	0.926	0.440	2.243	1.804	0.926		2.32	0.977147971329136	0.000
0.000	0.649	0.839	0.152	2.718	2.566	0.839		2.32	0.526706419269758	0.000
0.373	0.579	0.000	1.516	0.477	1.038	0.373		2.32	0.500709459699323	0.000
0.000	0.434	0.613	0.533	1.931	1.398	0.613		2.32	0.294737437715399	0.000
0.648	0.798	0.000	2.356	0.523	1.832	0.648		2.32	0.941929482111407	0.000
0.069	0.546	0.000	0.990	0.130	0.860	0.069		2.32	0.882260570787568	0.000
0.000	0.013	0.698	0.604	2.461	1.857	0.698		2.32	0.185309811913124	0.000
0.000	0.889	0.517	0.474	1.871	1.397	0.517		2.32	0.177284944529028	0.000
0.522	0.537	0.000	1.933	0.826	1.107	0.522		2.32	0.863655227004107	0.000
0.000	0.624	0.537	0.488	2.073	1.585	0.537		2.32	0.0417324832154827	0.000
0.437	0.855	0.000	1.948	0.288	1.660	0.437		2.32	0.422342813930956	0.000
0.000	0.405	0.541	0.732	1.975	1.243	0.541		2.32	0.797095219240192	0.000
0.530	0.525	0.000	1.699	0.364	1.335	0.530		2.32	0.118821538304751	0.000
0.750	0.673	0.000	1.992	0.509	1.484	0.750		2.32	0.809204195551733	0.000
0.000	0.741	0.589	0.438	2.223	1.785	0.589		2.32	0.0336051886670878	0.000
0.809	0.206	0.000	2.743	0.727	2.016	0.809		2.32	0.0787007846389328	0.000
0.350	0.761	0.000	1.450	0.144	1.305	0.350		2.32	0.325204572934146	0.000
0.338	0.398	0.000	1.552	0.447	1.105	0.338		2.32	0.7366392276207	0.000
0.000	0.422	0.691	0.267	2.203	1.936	0.691		2.32	0.970051482554765	0.000
0.410	0.081	0.000	1.743	0.389	1.354	0.410		2.32	0.917079188758173	0.000
0.690	0.478	0.000	2.311	0.653	1.658	0.690		2.32	0.528170044024413	0.000
0.326	0.788	0.000	1.658	0.589	1.069	0.326		2.32	0.849473949809595	0.000
0.000	0.281	0.624	0.789	2.243	1.454	0.624		2.32	0.826338966297818	0.000
0.278	0.671	0.000	1.194	0.395	0.799	0.278		2.32	0.679252792523131	0.000
0.000	0.535	0.353	0.286	1.231	0.945	0.353		2.32	0.65011046283157	0.000
0.000	0.417	0.203	0.242	1.085	0.844	0.203		2.32	0.244643852171572	0.000
0.691	0.416	0.000	2.038	0.581	1.457	0.691		2.32	0.428832226495626	0.000
0.367	0.542	0.000	1.279	0.490	0.790	0.367		2.32	0.731073020959798	0.000
0.000	0.796	0.721	0.597	2.264	1.667	0.721		2.32	0.818328137048553	0.000
0.000	0.736	0.621	0.445	1.600	1.156	0.621	0.816	2.32	0.150452350744265	0.000
0.000	0.440	0.579	0.292	1.971	1.679	0.579		2.32	0.120281682902765	0.000
0.645	0.543	0.000	1.632	0.697	0.935	0.645		2.32	0.816975277182254	0.000
0.000	0.640	0.315	0.566	1.132	0.566	0.315		2.32	0.0713524792602305	0.000
0.785	0.409	0.000	2.302	0.461	1.842	0.785		2.32	0.427018378481804	0.000
0.000	0.475	0.962	0.378	2.503	2.126	0.962		2.32	0.549518424739783	0.000
0.000	0.825	0.359	0.082	1.465	1.382	0.359		2.32	0.0852389863699148	0.000
0.838	0.794	0.000	2.200	0.289	1.911	0.838		2.32	0.258604794132587	0.000
0.720	0.638	0.000	2.336	0.255	2.081	0.720		2.32	0.559839196084156	0.000
0.633	0.206	0.000	1.931	0.089	1.842	0.633		2.32	0.983019044513399	0.000
0.408	0.512	0.000	1.632	0.347	1.286	0.408		2.32	0.285560126280517	0.000
0.000	0.359	0.329	0.332	1.160	0.828	0.329		2.32	0.112995706983957	0.000
0.000	0.450	0.092	0.696	0.672	-0.023	0.092		2.32	0.858711181190742	0.000
0.777	0.393	0.000	1.889	0.489	1.400	0.777		2.32	0.571985294312725	0.000
0.348	0.948	0.000	1.441	0.322	1.120	0.348		2.32	0.926611309613203	0.000
0.584	0.490	0.000	1.923	0.506	1.416	0.584		2.32	0.683438950342578	0.000
0.317	0.992	0.000	1.420	0.408	1.013	0.317		2.32	0.391035560548359	0.000
0.000	0.295	0.606	0.770	2.044	1.274	0.606		2.32	0.211225077187989	0.000
0.591	0.439	0.000	1.714	0.507	1.207	0.591		2.32	0.993343083726747	0.000
0.563	0.405	0.000	1.481	0.832	0.649	0.563		2.32	0.140908309538591	0.000
0.626	0.803	0.000	1.941	0.594	1.347	0.626		2.32	0.541154575137898	0.000
0.000	0.616	0.536	0.788	1.469	0.680	0.536		2.32	0.594962557370991	0.000
0.000	0.807	0.731	0.533	2.070	1.537	0.731		2.32	0.691053556035741	0.000
0.000	0.872	0.462	0.595	1.604	1.009	0.462		2.32	0.901098119043252	0.000
0.142	0.424	0.000	0.895	0.412	0.483	0.142		2.32	0.679951059139847	0.000
0.000	0.408	0.468	0.577	1.394	0.816	0.468		2.32	0.26735214799687	0.000
0.788	0.627	0.000	2.692	0.081	2.611	0.788		2.32	0.564075043012064	0.000
0.626	0.321	0.000	2.343	0.792	1.551	0.626		2.32	0.27977736223415	0.000
0.000	0.487	0.727	0.637	2.035	1.399	0.727		2.32	0.157119943161795	0.000
0.542	0.432	0.000	1.648	0.538	1.110	0.542		2.32	0.454200126663443	0.000
0.000	0.395	0.273	0.355	0.997	0.642	0.273		2.32	0.516050467460195	0.000
0.000	0.415	0.318	0.655	1.203	0.548	0.318		2.32	0.573062125428022	0.000
0.000	0.760	0.413	0.147	1.494	1.347	0.413		2.32	0.855820823847557	0.000
0.409	0.313	0.000	1.321	0.078	1.243	0.409		2.32	0.583354114660299	0.000
0.570	0.323	0.000	2.090	0.311	1.779	0.570		2.32	0.906780362444198	0.000
0.075	0.175	0.000	0.320	0.482	-0.162	0.075		2.32	0.887102157844029	0.000
0.686	0.476	0.000	2.118	0.753	1.365	0.686		2.32	0.370219831345681	0.000
0.000	0.808	0.393	0.573	1.476	0.903	0.393		2.32	0.124802088204157	0.000
0.000	0.347	0.273	0.662	1.133	0.471	0.273		2.32	0.218417446672488	0.000
0.000	0.967	0.488	0.419	1.854	1.435	0.488		2.32	0.514792288160955	0.000
0.814	0.914	0.000	2.402	0.787	1.614	0.814		2.32	0.653665003789611	0.000
0.765	0.030	0.000	2.039	0.813	1.226	0.765		2.32	0.0293256147672878	0.000
0.267	0.307	0.000	1.178	0.463	0.714	0.267		2.32	0.0104156347337377	0.000
0.000	0.681	0.543	0.670	1.538	0.868	0.543		2.32	0.209391493053975	0.000
0.000	0.347	0.707	0.282	1.996	1.715	0.707		2.32	0.452905741614403	0.000
0.458	0.436	0.000	1.272	0.487	0.785	0.458		2.32	0.39660597792111	0.000
0.556	0.274	0.000	1.803	0.633	1.170	0.556		2.32	0.926258030230665	0.000
0.000	0.216	0.317	0.597	0.928	0.331	0.317		2.32	0.616104539021513	0.000
0.575	0.545	0.000	2.150	0.426	1.723	0.575		2.32	0.556861491903612	0.000
0.000	0.204	0.220	0.268	0.903	0.635	0.220		2.32	0.417611987129605	0.000
