# Supplementary material for: Robust inference and errors in studies of wildlife control
Source: Sci Rep. 2025 Sep 26;15:33131. doi: 10.1038/s41598-025-18497-7 (PMC12475270; doi:10.1038/s41598-025-18497-7)
Supplement: Supplementary file 2 — Supplementary Material 2 [file 41598_2025_18497_MOESM2_ESM.zip › scripts and datasheets/Archive simulation datasheets (run 20 times)/Randomized designs RCY and rBACI-Table 1.csv]

W	L t	L t+1	Correl Response 1 L t+1	Change in L	Correl Response 2 change in L	T	Model 3&4: L t+1 ± L t	R for models 3&4	B for model 3&4
0.000	0.438	0.823	-0.944	0.385	-0.903	-2.32	0.131330228401323	0.000	0
0.000	0.174	0.274		0.100		-2.32	0.0308222403610726	0.000
0.000	0.452	0.496		0.044		-2.32	0.845726070112827	0.000
0.000	0.206	0.714		0.508		-2.32	0.668400368475946	0.000
0.701	0.456	-1.363		-1.818		-2.32	0.132656287600499	0.000
0.000	0.278	0.483		0.205		-2.32	0.971632916417632	0.000
0.000	0.767	0.628		-0.138		-2.32	0.595140488609869	0.000
0.603	0.065	-0.669		-0.734		-2.32	0.0396836255099038	0.000
0.230	0.632	0.186		-0.446		-2.32	0.896115465862216	0.000
0.000	0.263	0.940		0.677		-2.32	0.678200967691651	0.000
0.000	0.476	0.914		0.437		-2.32	0.19058853689917	0.000
0.315	0.465	-0.374		-0.838		-2.32	0.574239538076395	0.000
0.401	0.742	-0.512		-1.253		-2.32	0.85889436714684	0.000
0.571	0.353	-1.048		-1.402		-2.32	0.401934826203094	0.000
0.000	0.291	0.528		0.237		-2.32	0.902955795987367	0.000
0.000	0.749	0.930		0.181		-2.32	0.996702852372476	0.000
0.000	0.651	0.555		-0.096		-2.32	0.498634795978814	0.000
0.637	0.385	-0.629		-1.014		-2.32	0.00448986182515481	0.000
0.000	0.783	0.688		-0.095		-2.32	0.0225890965194689	0.000
0.000	0.305	0.338		0.033		-2.32	0.484273683481467	0.000
0.000	0.762	0.227		-0.535		-2.32	0.821227954476702	0.000
0.443	0.505	-0.933		-1.438		-2.32	0.232282562848505	0.000
0.599	0.193	-0.844		-1.037		-2.32	0.655982126718835	0.000
0.232	0.426	-0.062		-0.488		-2.32	0.360029310843912	0.000
0.368	0.499	-0.279		-0.778		-2.32	0.691045036248754	0.000
0.558	0.607	-1.071		-1.679		-2.32	0.331749413534256	0.000
0.000	0.705	0.722		0.017		-2.32	0.370560867636609	0.000
0.000	0.406	0.608		0.202		-2.32	0.263771591643171	0.000
0.694	0.612	-1.150		-1.762		-2.32	0.069441853895292	0.000
0.000	0.678	0.807		0.129		-2.32	0.153092264179225	0.000
0.359	0.546	-0.171		-0.716		-2.32	0.118196943668069	0.000
0.000	0.318	0.100		-0.218		-2.32	0.499008507900301	0.000
0.000	0.516	0.224		-0.292		-2.32	0.557980703843828	0.000
0.452	0.290	-0.521		-0.811		-2.32	0.309717181842261	0.000
0.273	0.421	0.050		-0.370		-2.32	0.18299787599122	0.000
0.569	0.536	-1.116		-1.651		-2.32	0.51131200005806	0.000
0.000	0.712	0.612		-0.100		-2.32	0.0871955651449621	0.000
0.000	0.586	0.749		0.163		-2.32	0.134080750809223	0.000
0.370	0.692	-0.258		-0.950		-2.32	0.603883525959821	0.000
0.296	0.632	-0.470		-1.102		-2.32	0.437009679678007	0.000
0.742	0.690	-1.284		-1.974		-2.32	0.871988213053014	0.000
0.000	0.118	0.290		0.172		-2.32	0.286152291371901	0.000
0.000	0.086	0.592		0.506		-2.32	0.218089451036041	0.000
0.311	0.474	-0.256		-0.730		-2.32	0.320240662982316	0.000
0.370	0.504	-0.302		-0.807		-2.32	0.474864160298725	0.000
0.145	0.419	0.010		-0.408		-2.32	0.408425065780725	0.000
0.000	0.168	0.821		0.653		-2.32	0.0046489990810801	0.000
0.000	0.701	0.365		-0.336		-2.32	0.353662842610147	0.000
0.000	0.684	0.179		-0.505		-2.32	0.0821173807554073	0.000
0.000	0.398	0.645		0.247		-2.32	0.124729309073587	0.000
0.884	0.892	-1.280	-0.954	-2.172	-0.934	-2.32	0.498770986474812	0.000
0.000	0.228	0.328		0.099		-2.32	0.475886920940268	0.000
0.511	0.642	-0.870		-1.512		-2.32	0.639848367648247	0.000
0.000	0.925	0.555		-0.370		-2.32	0.635881926327787	0.000
0.351	0.622	-0.239		-0.861		-2.32	0.252138411257896	0.000
0.000	0.710	0.586		-0.124		-2.32	0.0221697324096435	0.000
0.503	0.336	-0.907		-1.242		-2.32	0.296877627121968	0.000
0.381	0.511	-0.615		-1.126		-2.32	0.914139790304876	0.000
0.565	0.424	-1.271		-1.695		-2.32	0.543504993690475	0.000
0.000	0.586	0.472		-0.114		-2.32	0.368907570833603	0.000
0.000	0.505	0.194		-0.311		-2.32	0.0934623034827036	0.000
0.000	0.555	0.521		-0.034		-2.32	0.714113304718026	0.000
0.337	0.455	-0.310		-0.765		-2.32	0.43347108039747	0.000
0.000	0.244	0.082		-0.162		-2.32	0.642919330675826	0.000
0.000	0.509	0.656		0.147		-2.32	0.00982863820188899	0.000
0.000	0.315	0.377		0.061		-2.32	0.0725837771561336	0.000
0.000	0.422	0.592		0.169		-2.32	0.655852596059955	0.000
0.000	0.555	0.745		0.189		-2.32	0.499022604903253	0.000
0.000	0.629	0.267		-0.363		-2.32	0.777405444285986	0.000
0.266	0.208	-0.161		-0.370		-2.32	0.964527723401266	0.000
0.000	0.787	0.594		-0.193		-2.32	0.966439414992282	0.000
0.287	0.348	-0.166		-0.514		-2.32	0.206321170860276	0.000
0.000	0.671	0.560		-0.111		-2.32	0.363755565923853	0.000
0.000	0.433	0.748		0.314		-2.32	0.835358152396367	0.000
0.254	0.655	-0.167		-0.822		-2.32	0.28128682117634	0.000
0.370	0.290	-0.696		-0.986		-2.32	0.784384704590242	0.000
0.082	0.095	0.109		0.015		-2.32	0.307843698903155	0.000
0.000	0.383	0.535		0.152		-2.32	0.571973118367703	0.000
0.438	0.645	-0.642		-1.288		-2.32	0.776603843110591	0.000
0.313	0.413	-0.268		-0.681		-2.32	0.976378642307303	0.000
0.310	0.510	-0.441		-0.951		-2.32	0.95318055419158	0.000
0.647	0.850	-1.091		-1.942		-2.32	0.0493968454215217	0.000
0.430	0.473	-0.663		-1.136		-2.32	0.736496711301219	0.000
0.000	0.295	0.542		0.247		-2.32	0.149984175357962	0.000
0.000	0.291	0.751		0.460		-2.32	0.051048911017907	0.000
0.000	0.695	0.448		-0.247		-2.32	0.591857094135898	0.000
0.000	0.060	0.268		0.209		-2.32	0.1204134690443	0.000
0.707	0.083	-1.349		-1.432		-2.32	0.782185815752947	0.000
0.468	0.314	-0.444		-0.758		-2.32	0.631519424917257	0.000
0.396	0.184	-0.387		-0.571		-2.32	0.441852187903675	0.000
0.329	0.111	-0.503		-0.613		-2.32	0.0439964136231944	0.000
0.000	0.545	0.241		-0.304		-2.32	0.00012162331972777	0.000
0.621	0.590	-0.894		-1.483		-2.32	0.667434160091852	0.000
0.243	0.664	0.133		-0.531		-2.32	0.547113063190612	0.000
0.332	0.619	-0.529		-1.148		-2.32	0.280139215910421	0.000
0.327	0.370	-0.163		-0.533		-2.32	0.741252477287923	0.000
0.431	0.638	-0.682		-1.320		-2.32	0.807416147637794	0.000
0.000	0.218	0.611		0.393		-2.32	0.835233149014074	0.000
0.000	0.792	0.887		0.094		-2.32	0.932359648470504	0.000
0.320	0.503	-0.214		-0.717		-2.32	0.259159461877298	0.000
0.000	0.123	0.636	-0.939	0.513	-0.862	-2.32	0.880501988589935	0.000
0.516	0.674	-0.890		-1.564		-2.32	0.674615551693221	0.000
0.842	0.511	-1.384		-1.894		-2.32	0.835716223626529	0.000
0.750	0.885	-1.122		-2.007		-2.32	0.933373035798434	0.000
0.000	0.318	0.466		0.148		-2.32	0.322861185336229	0.000
0.000	0.703	0.132		-0.571		-2.32	0.372170002522418	0.000
0.000	0.072	0.724		0.652		-2.32	0.910170300649063	0.000
0.348	0.324	-0.526		-0.850		-2.32	0.406445289460707	0.000
0.068	0.508	0.605		0.097		-2.32	0.221061129357464	0.000
0.508	0.399	-0.576		-0.975		-2.32	0.0417503402920399	0.000
0.000	0.597	0.628		0.031		-2.32	0.134365685406248	0.000
0.302	0.203	-0.532		-0.735		-2.32	0.264311926878681	0.000
0.000	0.476	0.483		0.007		-2.32	0.650507930553501	0.000
0.000	0.808	0.488		-0.320		-2.32	0.0939268022291887	0.000
0.518	0.519	-0.782		-1.301		-2.32	0.350902207719327	0.000
0.000	0.538	0.702		0.163		-2.32	0.910338808931185	0.000
0.000	0.133	0.209		0.076		-2.32	0.251910833829747	0.000
0.309	0.669	-0.531		-1.201		-2.32	0.150995323932907	0.000
0.000	0.383	0.384		0.002		-2.32	0.453666736576616	0.000
0.000	0.736	0.448		-0.288		-2.32	0.732592400913411	0.000
0.000	0.975	0.207		-0.768		-2.32	0.842171497585182	0.000
0.632	0.184	-1.023		-1.206		-2.32	0.449572421909927	0.000
0.000	0.736	0.417		-0.319		-2.32	0.338458792176078	0.000
0.000	0.746	0.160		-0.586		-2.32	0.882151366868644	0.000
0.701	0.622	-1.214		-1.836		-2.32	0.611677632218319	0.000
0.000	0.437	0.264		-0.173		-2.32	0.403826855417142	0.000
0.342	0.230	-0.156		-0.386		-2.32	0.392677069350403	0.000
0.000	0.859	0.420		-0.439		-2.32	0.646323031321638	0.000
0.179	0.595	-0.276		-0.871		-2.32	0.671463858119098	0.000
0.000	0.713	0.458		-0.256		-2.32	0.853188565425518	0.000
0.000	0.358	0.843		0.485		-2.32	0.851320868802702	0.000
0.000	0.589	0.306		-0.283		-2.32	0.841224059275175	0.000
0.461	0.332	-0.308		-0.640		-2.32	0.474939781860133	0.000
0.656	0.323	-1.276		-1.600		-2.32	0.202373937371111	0.000
0.000	0.168	0.863		0.695		-2.32	0.719986078040501	0.000
0.000	0.683	0.681		-0.001		-2.32	0.696690769763189	0.000
0.168	0.421	0.247		-0.174		-2.32	0.301098150485454	0.000
0.206	0.380	-0.319		-0.699		-2.32	0.999811587720096	0.000
0.400	0.768	-0.285		-1.053		-2.32	0.26503673616065	0.000
0.486	0.435	-0.221		-0.656		-2.32	0.530731509928146	0.000
0.285	0.518	0.032		-0.486		-2.32	0.354014130557265	0.000
0.807	0.052	-1.370		-1.421		-2.32	0.647591131261469	0.000
0.588	0.467	-1.307		-1.775		-2.32	0.510055884232038	0.000
0.000	0.383	0.715		0.332		-2.32	0.25358254625311	0.000
0.000	0.749	0.054		-0.695		-2.32	0.27500475287064	0.000
0.000	0.830	0.856		0.026		-2.32	0.533407528091531	0.000
0.000	0.420	0.458		0.039		-2.32	0.735467353746685	0.000
0.000	0.220	0.352		0.132		-2.32	0.455576332939865	0.000
0.460	0.216	-0.514		-0.731		-2.32	0.10384184123045	0.000
0.460	0.177	-0.904		-1.081		-2.32	0.902974882472811	0.000
0.000	0.676	0.361	-0.950	-0.315	-0.917	-2.32	0.661843111208659	0.000
0.447	0.543	-0.865		-1.408		-2.32	0.569886306638423	0.000
0.000	0.450	0.315		-0.135		-2.32	0.440714852537798	0.000
0.000	0.240	0.499		0.259		-2.32	0.029619789893405	0.000
0.000	0.732	0.856		0.125		-2.32	0.845095679806578	0.000
0.417	0.163	-0.034		-0.197		-2.32	0.280070976497798	0.000
0.375	0.599	-0.194		-0.793		-2.32	0.00681248827416254	0.000
0.803	0.642	-1.142		-1.784		-2.32	0.19649504632793	0.000
0.000	0.358	0.485		0.127		-2.32	0.0736957381096062	0.000
0.705	0.229	-1.428		-1.657		-2.32	0.880059377973545	0.000
0.000	0.578	0.378		-0.200		-2.32	0.897527838117568	0.000
0.000	0.372	0.634		0.262		-2.32	0.387151912761339	0.000
0.542	0.566	-0.909		-1.475		-2.32	0.267124205348463	0.000
0.316	0.815	-0.238		-1.053		-2.32	0.945132435992416	0.000
0.000	0.469	0.633		0.164		-2.32	0.13474928218489	0.000
0.000	0.286	0.362		0.076		-2.32	0.0066043099535008	0.000
0.000	0.752	0.626		-0.126		-2.32	0.265568381986349	0.000
0.000	0.680	0.774		0.094		-2.32	0.205198333311077	0.000
0.000	0.865	0.500		-0.365		-2.32	0.627350165119955	0.000
0.000	0.208	0.293		0.085		-2.32	0.00272517055666949	0.000
0.347	0.573	-0.236		-0.809		-2.32	0.855302577169376	0.000
0.000	0.541	0.429		-0.113		-2.32	0.65174634801195	0.000
0.874	0.503	-1.591		-2.094		-2.32	0.222755299761097	0.000
0.000	0.613	0.327		-0.286		-2.32	0.733279789126725	0.000
0.498	0.295	-0.434		-0.729		-2.32	0.280249138884346	0.000
0.000	0.434	0.210		-0.224		-2.32	0.931927307587931	0.000
0.299	0.725	-0.132		-0.857		-2.32	0.896132390082798	0.000
0.000	0.811	0.772		-0.039		-2.32	0.620765324334118	0.000
0.000	0.222	0.071		-0.151		-2.32	0.479931527580388	0.000
0.135	0.574	-0.115		-0.690		-2.32	0.494920667381905	0.000
0.000	0.277	0.514		0.238		-2.32	0.103092725830255	0.000
0.000	0.648	0.615		-0.033		-2.32	0.0857899557390634	0.000
0.567	0.655	-1.214		-1.869		-2.32	0.4638329945652	0.000
0.000	0.903	0.225		-0.678		-2.32	0.0950573555963582	0.000
0.429	0.341	-0.254		-0.596		-2.32	0.223479945802555	0.000
0.000	0.880	0.242		-0.638		-2.32	0.983734898676248	0.000
0.701	0.726	-1.376		-2.102		-2.32	0.919377720614198	0.000
0.413	0.676	-0.456		-1.132		-2.32	0.083355470923296	0.000
0.584	0.852	-0.901		-1.753		-2.32	0.144697777640514	0.000
0.630	0.609	-0.628		-1.237		-2.32	0.885663319029947	0.000
0.000	0.638	0.639		0.001		-2.32	0.39307477544314	0.000
0.000	0.609	0.368		-0.241		-2.32	0.956319256716751	0.000
0.756	0.773	-1.680		-2.453		-2.32	0.0401131701040611	0.000
0.000	0.432	0.786		0.355		-2.32	0.280023824261771	0.000
0.580	0.615	-0.872		-1.487		-2.32	0.397580595537696	0.000
0.325	0.788	-0.124		-0.912		-2.32	0.617262799385923	0.000
0.410	0.500	-0.298		-0.798		-2.32	0.716306941004407	0.000
0.643	0.591	-0.884		-1.475		-2.32	0.500846578005382	0.000
0.000	0.659	0.370		-0.289		-2.32	0.563396794756945	0.000
0.000	0.243	0.381		0.138		-2.32	0.311297643935941	0.000
0.514	0.418	-0.465	-0.955	-0.883	-0.915	-2.32	0.852451904953434	0.000
0.000	0.406	0.841		0.435		-2.32	0.536678617199648	0.000
0.390	0.424	-0.523		-0.948		-2.32	0.099796348414738	0.000
0.522	0.268	-0.796		-1.065		-2.32	0.756243908796227	0.000
0.500	0.626	-0.699		-1.324		-2.32	0.800617862758602	0.000
0.000	0.681	0.543		-0.138		-2.32	0.911100925044792	0.000
0.456	0.694	-0.631		-1.325		-2.32	0.297304131654296	0.000
0.516	0.100	-0.797		-0.896		-2.32	0.042813589875805	0.000
0.883	0.810	-1.765		-2.576		-2.32	0.412497651766052	0.000
0.000	0.765	0.394		-0.371		-2.32	0.600020312647827	0.000
0.000	0.520	0.653		0.132		-2.32	0.546484247372619	0.000
0.259	0.627	-0.236		-0.862		-2.32	0.819212222185269	0.000
0.664	0.312	-0.759		-1.071		-2.32	0.157687743657378	0.000
0.000	0.421	0.177		-0.244		-2.32	0.463337667089859	0.000
0.000	0.673	0.456		-0.217		-2.32	0.693913148874616	0.000
0.000	0.431	0.568		0.136		-2.32	0.841463556786884	0.000
0.000	0.536	0.305		-0.231		-2.32	0.385501829492593	0.000
0.000	0.857	0.152		-0.704		-2.32	0.623926060036031	0.000
0.000	0.689	0.870		0.182		-2.32	0.345344166137479	0.000
0.000	0.458	0.813		0.355		-2.32	0.0541322408643099	0.000
0.861	0.374	-1.867		-2.241		-2.32	0.101946675513603	0.000
0.000	0.830	0.679		-0.151		-2.32	0.9117020531353	0.000
0.349	0.101	-0.375		-0.476		-2.32	0.534726256374466	0.000
0.170	0.371	-0.180		-0.552		-2.32	0.462404180372769	0.000
0.658	0.863	-0.632		-1.495		-2.32	0.199565088288808	0.000
0.000	0.908	0.300		-0.608		-2.32	0.2713540110611	0.000
0.000	0.109	0.429		0.319		-2.32	0.626057868315392	0.000
0.074	0.621	0.416		-0.205		-2.32	0.79669627364996	0.000
0.715	0.560	-0.782		-1.342		-2.32	0.223781991055838	0.000
0.408	0.360	-0.758		-1.118		-2.32	0.996328051316642	0.000
0.000	0.750	0.415		-0.336		-2.32	0.382686685843064	0.000
0.000	0.458	0.696		0.239		-2.32	0.503776616418334	0.000
0.913	0.729	-1.898		-2.626		-2.32	0.940020924237104	0.000
0.000	0.557	0.630		0.073		-2.32	0.872244253627483	0.000
0.494	0.840	-0.610		-1.450		-2.32	0.561428018119961	0.000
0.658	0.258	-1.216		-1.474		-2.32	0.929533996943777	0.000
0.356	0.267	-0.580		-0.847		-2.32	0.381339976641373	0.000
0.000	0.692	0.891		0.200		-2.32	0.307976559960257	0.000
0.076	0.586	0.229		-0.357		-2.32	0.446908855071609	0.000
0.000	0.763	0.325		-0.438		-2.32	0.344643630580785	0.000
0.000	0.781	0.105		-0.676		-2.32	0.0281706614705839	0.000
0.000	0.322	0.666		0.343		-2.32	0.256605451669005	0.000
0.739	0.604	-0.950		-1.554		-2.32	0.94323771156803	0.000
0.544	0.506	-0.812		-1.318		-2.32	0.0830440654010149	0.000
0.399	0.378	-0.532		-0.910		-2.32	0.371410398500937	0.000
0.000	0.489	0.589		0.100		-2.32	0.499972259627624	0.000
0.438	0.478	-0.613		-1.092		-2.32	0.89255638486631	0.000
0.174	0.568	0.369		-0.200		-2.32	0.799324856125546	0.000
0.592	0.358	-0.795		-1.153		-2.32	0.840396086746314	0.000
0.176	0.257	0.071		-0.186		-2.32	0.00180214948526543	0.000
0.000	0.458	0.481	-0.956	0.023	-0.927	-2.32	0.565448085232723	0.000
0.239	0.422	-0.073		-0.496		-2.32	0.520086066995289	0.000
0.248	0.665	0.351		-0.315		-2.32	0.0146215375453255	0.000
0.000	0.533	0.701		0.168		-2.32	0.379918774584322	0.000
0.000	0.340	0.249		-0.091		-2.32	0.955221486191386	0.000
0.751	0.291	-1.272		-1.564		-2.32	0.954588855930373	0.000
0.529	0.449	-0.683		-1.132		-2.32	0.311422226514973	0.000
0.000	0.301	0.314		0.013		-2.32	0.674020297357977	0.000
0.941	0.548	-1.436		-1.984		-2.32	0.402072013373442	0.000
0.359	0.212	-0.435		-0.647		-2.32	0.472559182766942	0.000
0.000	0.351	0.515		0.164		-2.32	0.754444786727983	0.000
0.000	0.264	0.250		-0.014		-2.32	0.0304165786972225	0.000
0.738	0.897	-0.888		-1.785		-2.32	0.476901728233054	0.000
0.000	0.676	0.919		0.243		-2.32	0.578003139506274	0.000
0.000	0.769	0.402		-0.367		-2.32	0.893821907517049	0.000
0.000	0.800	0.675		-0.125		-2.32	0.11718607408738	0.000
0.000	0.415	0.417		0.002		-2.32	0.283894728127277	0.000
0.978	0.335	-1.879		-2.214		-2.32	0.355365339614918	0.000
0.575	0.754	-1.113		-1.866		-2.32	0.801959764132767	0.000
0.000	0.673	0.467		-0.207		-2.32	0.786658154326487	0.000
0.000	0.348	0.483		0.136		-2.32	0.296839004034657	0.000
0.000	0.379	0.566		0.187		-2.32	0.306217914554194	0.000
0.000	0.821	0.390		-0.432		-2.32	0.947199655988357	0.000
0.000	0.438	0.799		0.360		-2.32	0.262973511237437	0.000
0.000	0.684	0.440		-0.245		-2.32	0.506401047313933	0.000
0.782	0.500	-1.418		-1.918		-2.32	0.161416055622508	0.000
0.365	0.082	-0.133		-0.215		-2.32	0.66363451701855	0.000
0.000	0.479	0.470		-0.009		-2.32	0.39800705125374	0.000
0.427	0.548	-0.403		-0.950		-2.32	0.707768593289917	0.000
0.000	0.542	0.360		-0.182		-2.32	0.689296598150282	0.000
0.000	0.515	0.343		-0.172		-2.32	0.869854939171616	0.000
0.000	0.550	0.616		0.066		-2.32	0.595003670517139	0.000
0.000	0.400	0.123		-0.277		-2.32	0.243436728263867	0.000
0.424	0.355	-0.185		-0.540		-2.32	0.124227729179	0.000
0.000	0.718	0.497		-0.221		-2.32	0.213664094046658	0.000
0.000	0.213	0.260		0.047		-2.32	0.256577225383431	0.000
0.583	0.795	-0.993		-1.787		-2.32	0.995310862595936	0.000
0.484	0.345	-0.291		-0.636		-2.32	0.633890884641738	0.000
0.000	0.573	0.550		-0.022		-2.32	0.557945635317578	0.000
0.000	0.609	0.543		-0.066		-2.32	0.701634419344452	0.000
0.000	0.559	0.284		-0.275		-2.32	0.596546918132815	0.000
0.240	0.339	-0.050		-0.389		-2.32	0.338758196606712	0.000
0.203	0.698	-0.011		-0.709		-2.32	0.275089881316195	0.000
0.637	0.210	-0.611		-0.821		-2.32	0.75886786793714	0.000
0.000	0.468	0.719		0.251		-2.32	0.701861203562437	0.000
0.000	0.437	0.758		0.321		-2.32	0.430534690299654	0.000
0.000	0.565	0.360		-0.205		-2.32	0.679635276371145	0.000
0.413	0.470	-0.863		-1.333		-2.32	0.8397547471453	0.000
0.820	0.465	-1.100		-1.565		-2.32	0.074206181916599	0.000
0.000	0.790	0.632		-0.158		-2.32	0.0638444276013962	0.000
0.869	0.377	-1.742	-0.961	-2.119	-0.920	-2.32	0.395027536020771	0.000
0.000	0.426	0.731		0.306		-2.32	0.282523001401167	0.000
0.465	0.427	-0.551		-0.978		-2.32	0.175428369664564	0.000
0.464	0.245	-0.394		-0.639		-2.32	0.708767052708038	0.000
0.457	0.209	-0.511		-0.720		-2.32	0.700103177136702	0.000
0.000	0.589	0.365		-0.223		-2.32	0.00378815067088284	0.000
0.488	0.655	-0.554		-1.210		-2.32	0.404510057737691	0.000
0.337	0.157	0.154		-0.003		-2.32	0.0822318657020072	0.000
0.480	0.475	-0.585		-1.061		-2.32	0.375161646326943	0.000
0.866	0.803	-1.455		-2.258		-2.32	0.266598397234847	0.000
0.000	0.212	0.329		0.117		-2.32	0.0399590437152461	0.000
0.000	0.578	0.699		0.120		-2.32	0.342361194434807	0.000
0.000	0.656	0.468		-0.189		-2.32	0.0577104094218898	0.000
0.176	0.397	-0.050		-0.447		-2.32	0.385006164792696	0.000
0.000	0.862	0.264		-0.598		-2.32	0.106973948925152	0.000
0.000	0.492	0.841		0.348		-2.32	0.900849350523916	0.000
0.725	0.339	-1.183		-1.522		-2.32	0.923854130818498	0.000
0.639	0.798	-0.536		-1.333		-2.32	0.708356252204773	0.000
0.000	0.351	0.731		0.380		-2.32	0.0579015645972839	0.000
0.821	0.212	-1.381		-1.593		-2.32	0.498587657807346	0.000
0.000	0.733	0.126		-0.608		-2.32	0.187876980459977	0.000
0.748	0.323	-1.628		-1.951		-2.32	0.749337766119463	0.000
0.786	0.142	-1.352		-1.495		-2.32	0.143598800335287	0.000
0.444	0.567	-0.374		-0.940		-2.32	0.352742738693065	0.000
0.000	0.746	0.364		-0.383		-2.32	0.283106254490672	0.000
0.746	0.763	-0.976		-1.739		-2.32	0.967321581280228	0.000
0.000	0.172	0.667		0.495		-2.32	0.779071294257615	0.000
0.000	0.752	0.443		-0.309		-2.32	0.561303354308164	0.000
0.282	0.622	-0.486		-1.109		-2.32	0.566208807480592	0.000
0.000	0.566	0.436		-0.130		-2.32	0.216909968274939	0.000
0.000	0.266	0.380		0.114		-2.32	0.539539245193962	0.000
0.901	0.508	-1.803		-2.310		-2.32	0.478135418400165	0.000
0.000	0.679	0.480		-0.199		-2.32	0.776022448206478	0.000
0.186	0.451	0.331		-0.121		-2.32	0.296776551385455	0.000
0.000	0.665	0.658		-0.007		-2.32	0.523174358295042	0.000
0.559	0.631	-0.504		-1.135		-2.32	0.244746587997193	0.000
0.000	0.601	0.033		-0.567		-2.32	0.421400348464816	0.000
0.000	0.376	0.588		0.212		-2.32	0.969165324430879	0.000
0.000	0.279	0.669		0.390		-2.32	0.552191617368922	0.000
0.478	0.377	-0.507		-0.884		-2.32	0.985375424940208	0.000
0.413	0.218	-0.402		-0.620		-2.32	0.698053965983295	0.000
0.000	0.575	0.593		0.018		-2.32	0.603422670632298	0.000
0.419	0.822	-0.616		-1.438		-2.32	0.0539130858978281	0.000
0.548	0.575	-1.096		-1.671		-2.32	0.104949376031817	0.000
0.645	0.721	-1.418		-2.139		-2.32	0.829094064480394	0.000
0.947	0.416	-1.980		-2.397		-2.32	0.200746719179271	0.000
0.530	0.568	-0.549		-1.117		-2.32	0.947682496286684	0.000
0.776	0.635	-1.255		-1.889		-2.32	0.401586559806299	0.000
0.608	0.494	-0.572		-1.067		-2.32	0.322851435826919	0.000
0.636	0.685	-1.067		-1.751		-2.32	0.396589572021964	0.000
0.356	0.890	-0.458	-0.956	-1.348	-0.917	-2.32	0.940182360892657	0.000
0.000	0.763	0.492		-0.271		-2.32	0.493226130721304	0.000
0.870	0.469	-1.531		-2.000		-2.32	0.142904676966696	0.000
0.025	0.531	0.040		-0.490		-2.32	0.552499655161109	0.000
0.416	0.476	-0.612		-1.088		-2.32	0.28918217692868	0.000
0.000	0.467	0.553		0.086		-2.32	0.0712589886252521	0.000
0.472	0.304	-0.896		-1.200		-2.32	0.667749003214317	0.000
0.311	0.523	-0.112		-0.635		-2.32	0.263887778070146	0.000
0.000	0.591	0.502		-0.089		-2.32	0.00762571637682204	0.000
0.000	0.649	0.545		-0.104		-2.32	0.504917463017915	0.000
0.351	0.610	-0.359		-0.969		-2.32	0.795832632133453	0.000
0.000	0.351	0.874		0.523		-2.32	0.196711216274887	0.000
0.425	0.939	-0.314		-1.252		-2.32	0.415189771658473	0.000
0.000	0.589	0.160		-0.429		-2.32	0.534353948183746	0.000
0.000	0.379	0.814		0.436		-2.32	0.349152679021697	0.000
0.200	0.143	-0.126		-0.269		-2.32	0.804784274311077	0.000
0.000	0.290	0.421		0.131		-2.32	0.556735585057653	0.000
0.657	0.939	-1.125		-2.063		-2.32	0.170066181817068	0.000
0.180	0.548	0.210		-0.339		-2.32	0.0707444309248489	0.000
0.000	0.333	0.810		0.477		-2.32	0.279657688866987	0.000
0.349	0.777	0.008		-0.769		-2.32	0.250678977296291	0.000
0.000	0.275	0.629		0.354		-2.32	0.542352737570932	0.000
0.000	0.692	0.404		-0.288		-2.32	0.182028264868238	0.000
0.000	0.371	0.512		0.141		-2.32	0.749259699242119	0.000
0.000	0.220	0.437		0.217		-2.32	0.890788169036984	0.000
0.258	0.781	0.125		-0.657		-2.32	0.406762363446725	0.000
0.605	0.064	-1.133		-1.197		-2.32	0.768244236517606	0.000
0.000	0.555	0.253		-0.302		-2.32	0.927722820814068	0.000
0.000	0.449	0.478		0.029		-2.32	0.312485014786903	0.000
0.000	0.556	0.662		0.106		-2.32	0.69252710189308	0.000
0.000	0.571	0.417		-0.154		-2.32	0.41080987669104	0.000
0.000	0.825	0.400		-0.425		-2.32	0.570659990400905	0.000
0.530	0.288	-0.668		-0.957		-2.32	0.55671615861535	0.000
0.000	0.684	0.375		-0.309		-2.32	0.824915932692854	0.000
0.494	0.777	-0.987		-1.764		-2.32	0.757365039570986	0.000
0.654	0.693	-1.251		-1.944		-2.32	0.391732686015357	0.000
0.000	0.404	0.743		0.339		-2.32	0.138932423101341	0.000
0.151	0.126	0.095		-0.031		-2.32	0.899901654923326	0.000
0.345	0.682	-0.527		-1.209		-2.32	0.528337877916548	0.000
0.705	0.792	-1.135		-1.927		-2.32	0.334977880988125	0.000
0.000	0.528	0.757		0.230		-2.32	0.205717957375672	0.000
0.000	0.230	0.515		0.285		-2.32	0.547905167884368	0.000
0.490	0.876	-1.037		-1.913		-2.32	0.240218132609339	0.000
0.000	0.060	0.357		0.297		-2.32	0.138277822726924	0.000
0.000	0.394	0.161		-0.232		-2.32	0.268718010006039	0.000
0.324	0.781	-0.104		-0.885		-2.32	0.15286285397016	0.000
0.000	0.735	0.281		-0.455		-2.32	0.966150962086086	0.000
0.000	0.317	0.676		0.359		-2.32	0.899963676540314	0.000
0.634	0.571	-1.250		-1.820		-2.32	0.763273406790045	0.000
0.474	0.292	-0.538		-0.830		-2.32	0.873041407157953	0.000
0.000	0.487	0.482	-0.947	-0.006	-0.883	-2.32	0.573469518636533	0.000
0.466	0.752	-0.214		-0.966		-2.32	0.182450603760238	0.000
0.000	0.827	0.597		-0.230		-2.32	0.441815611584993	0.000
0.000	0.591	0.608		0.017		-2.32	0.463140566282991	0.000
0.000	0.352	0.582		0.230		-2.32	0.363760598453993	0.000
0.000	0.483	0.403		-0.079		-2.32	0.621898352841503	0.000
0.000	0.474	0.774		0.300		-2.32	0.102035621833611	0.000
0.368	0.402	-0.771		-1.173		-2.32	0.353542039578064	0.000
0.071	0.489	0.533		0.044		-2.32	0.127197467295757	0.000
0.000	0.598	0.557		-0.042		-2.32	0.246155642999717	0.000
0.000	0.484	0.471		-0.013		-2.32	0.428021610597567	0.000
0.305	0.697	-0.411		-1.108		-2.32	0.858299294949853	0.000
0.000	0.409	0.671		0.262		-2.32	0.338604770146818	0.000
0.000	0.399	0.638		0.238		-2.32	0.605674289402116	0.000
0.000	0.819	0.221		-0.597		-2.32	0.625833533398549	0.000
0.000	0.104	0.435		0.331		-2.32	0.850244394962206	0.000
0.000	0.713	0.336		-0.377		-2.32	0.630381319362786	0.000
0.000	0.893	0.545		-0.348		-2.32	0.934569477920175	0.000
0.000	0.612	0.539		-0.073		-2.32	0.242071221532172	0.000
0.000	0.424	0.253		-0.171		-2.32	0.860929726543299	0.000
0.300	0.695	-0.032		-0.727		-2.32	0.653836181505974	0.000
0.637	0.773	-1.169		-1.942		-2.32	0.588906732849243	0.000
0.390	0.436	-0.710		-1.147		-2.32	0.702508577598229	0.000
0.463	0.188	-0.273		-0.461		-2.32	0.586568733307831	0.000
0.000	0.652	0.548		-0.104		-2.32	0.809927154472222	0.000
0.000	0.039	0.817		0.778		-2.32	0.0584251310435855	0.000
0.078	0.572	0.656		0.084		-2.32	0.0768840759104235	0.000
0.000	0.344	0.507		0.164		-2.32	0.688077682221329	0.000
0.000	0.228	0.821		0.593		-2.32	0.116633124201471	0.000
0.441	0.757	-0.482		-1.239		-2.32	0.513425548765128	0.000
0.000	0.528	0.103		-0.426		-2.32	0.610137090621406	0.000
0.570	0.894	-0.890		-1.784		-2.32	0.0529222950767322	0.000
0.289	0.795	-0.440		-1.235		-2.32	0.285277828522415	0.000
0.000	0.528	0.439		-0.090		-2.32	0.02559772547568	0.000
0.000	0.906	0.391		-0.514		-2.32	0.336886534731733	0.000
0.465	0.615	-0.383		-0.997		-2.32	0.16851609467359	0.000
0.514	0.927	-1.088		-2.015		-2.32	0.879971806591289	0.000
0.409	0.412	-0.711		-1.123		-2.32	0.768747055234047	0.000
0.000	0.347	0.314		-0.033		-2.32	0.472822999302154	0.000
0.000	0.525	0.591		0.066		-2.32	0.251374646507287	0.000
0.930	0.233	-1.643		-1.877		-2.32	0.292747148193307	0.000
0.000	0.669	0.326		-0.343		-2.32	0.405832487895409	0.000
0.000	0.511	0.177		-0.334		-2.32	0.852109170932204	0.000
0.336	0.758	-0.396		-1.155		-2.32	0.963994491380397	0.000
0.000	0.535	0.463		-0.071		-2.32	0.768689279087889	0.000
0.183	0.503	-0.078		-0.581		-2.32	0.38750045514217	0.000
0.000	0.362	0.336		-0.027		-2.32	0.567753005258106	0.000
0.753	0.090	-1.409		-1.499		-2.32	0.547808180681154	0.000
0.802	0.338	-1.312		-1.650		-2.32	0.551497844881095	0.000
0.362	0.440	-0.781		-1.221		-2.32	0.867765155386643	0.000
0.000	0.506	0.348	-0.939	-0.159	-0.882	-2.32	0.0845822708750357	0.000
0.000	0.099	0.550		0.452		-2.32	0.0669954783358358	0.000
0.402	0.115	-0.796		-0.911		-2.32	0.681004151618874	0.000
0.000	0.684	0.259		-0.425		-2.32	0.419104321355534	0.000
0.372	0.532	-0.596		-1.128		-2.32	0.132701608846336	0.000
0.566	0.745	-0.657		-1.402		-2.32	0.521316187608499	0.000
0.366	0.496	-0.453		-0.948		-2.32	0.260163178076789	0.000
0.438	0.159	-0.637		-0.796		-2.32	0.105618022708676	0.000
0.674	0.104	-0.867		-0.970		-2.32	0.475506581532861	0.000
0.454	0.092	-0.501		-0.593		-2.32	0.970844652912787	0.000
0.579	0.030	-0.861		-0.891		-2.32	0.557413491965282	0.000
0.000	0.492	0.165		-0.327		-2.32	0.000471838002874692	0.000
0.287	0.522	-0.129		-0.651		-2.32	0.585073018809187	0.000
0.000	0.405	0.589		0.184		-2.32	0.967534325016241	0.000
0.000	0.703	0.919		0.215		-2.32	0.987526229037331	0.000
0.000	0.507	0.046		-0.461		-2.32	0.824525232000535	0.000
0.000	0.581	0.376		-0.205		-2.32	0.24220978765383	0.000
0.000	0.469	0.613		0.144		-2.32	0.699156359016034	0.000
0.000	0.361	0.721		0.359		-2.32	0.306634226239055	0.000
0.000	0.227	0.514		0.287		-2.32	0.803416317646451	0.000
0.000	0.973	0.560		-0.413		-2.32	0.590012860748554	0.000
0.582	0.366	-0.956		-1.322		-2.32	0.806469954765044	0.000
0.000	0.618	0.090		-0.528		-2.32	0.000926553290571564	0.000
0.389	0.374	-0.035		-0.409		-2.32	0.839612192884191	0.000
0.435	0.410	-0.179		-0.589		-2.32	0.218617367027061	0.000
0.000	0.578	0.192		-0.387		-2.32	0.339671116942158	0.000
0.000	0.529	0.724		0.194		-2.32	0.872953152644185	0.000
0.874	0.685	-1.730		-2.415		-2.32	0.0586444017782225	0.000
0.000	0.355	0.458		0.103		-2.32	0.442816217695019	0.000
0.918	0.697	-1.877		-2.574		-2.32	0.907897415705023	0.000
0.317	0.427	-0.218		-0.645		-2.32	0.647443743645615	0.000
0.000	0.628	0.354		-0.274		-2.32	0.147515516548575	0.000
0.000	0.346	0.601		0.255		-2.32	0.271301598084567	0.000
0.000	0.700	0.748		0.048		-2.32	0.976160777666713	0.000
0.411	0.526	-0.153		-0.678		-2.32	0.291885308816595	0.000
0.594	0.436	-0.687		-1.123		-2.32	0.14061749682429	0.000
0.129	0.438	0.425		-0.013		-2.32	0.702453653090926	0.000
0.124	0.487	-0.109		-0.596		-2.32	0.773039163838122	0.000
0.000	0.330	0.642		0.312		-2.32	0.689071275445036	0.000
0.000	0.530	0.421		-0.110		-2.32	0.495434664450763	0.000
0.000	0.775	0.616		-0.159		-2.32	0.604404130057954	0.000
0.686	0.548	-0.791		-1.339		-2.32	0.536891397410392	0.000
0.000	0.609	0.367		-0.243		-2.32	0.340213109508795	0.000
0.000	0.532	0.220		-0.312		-2.32	0.233250617765726	0.000
0.534	0.453	-0.568		-1.021		-2.32	0.00174457645914974	0.000
0.422	0.607	-0.543		-1.150		-2.32	0.965253630671849	0.000
0.000	0.358	0.405		0.047		-2.32	0.619062977584972	0.000
0.000	0.719	0.474		-0.245		-2.32	0.267207218429633	0.000
0.650	0.298	-0.589		-0.887		-2.32	0.50516305248211	0.000
0.426	0.432	-0.251		-0.683		-2.32	0.193870854664618	0.000
0.869	0.551	-1.597	-0.959	-2.148	-0.880	-2.32	0.501099224962827	0.000
0.455	0.433	-0.493		-0.926		-2.32	0.795130345193476	0.000
0.809	0.351	-1.229		-1.580		-2.32	0.781165657449743	0.000
0.619	0.270	-0.723		-0.992		-2.32	0.396171743505688	0.000
0.291	0.488	-0.293		-0.781		-2.32	0.995174570867924	0.000
0.189	0.413	0.403		-0.010		-2.32	0.779747437873547	0.000
0.000	0.685	0.604		-0.081		-2.32	0.394517921404702	0.000
0.635	0.278	-1.435		-1.713		-2.32	0.905210782040948	0.000
0.000	0.436	0.487		0.050		-2.32	0.205634264019415	0.000
0.000	0.733	0.461		-0.272		-2.32	0.36125267032189	0.000
0.000	0.165	0.638		0.473		-2.32	0.270546976727197	0.000
0.177	0.501	0.006		-0.495		-2.32	0.162259231081422	0.000
0.000	0.293	0.152		-0.141		-2.32	0.964716677893812	0.000
0.000	0.396	0.425		0.029		-2.32	0.190966034732179	0.000
0.361	0.785	-0.463		-1.248		-2.32	0.106300907785637	0.000
0.395	0.891	-0.662		-1.554		-2.32	0.881007942666686	0.000
0.595	0.576	-0.722		-1.298		-2.32	0.124045334260307	0.000
0.716	0.975	-1.303		-2.278		-2.32	0.0869641939128022	0.000
0.551	0.315	-0.429		-0.744		-2.32	0.8050472896047	0.000
0.360	0.752	0.001		-0.750		-2.32	0.164343955125777	0.000
0.000	0.805	0.433		-0.372		-2.32	0.956084691225506	0.000
0.000	0.299	0.470		0.172		-2.32	0.434075169416398	0.000
0.649	0.292	-1.047		-1.339		-2.32	0.256928218477989	0.000
0.723	0.081	-0.761		-0.843		-2.32	0.194433373034021	0.000
0.000	0.416	0.380		-0.037		-2.32	0.372561698962698	0.000
0.000	0.709	0.502		-0.208		-2.32	0.525889218689936	0.000
0.218	0.340	-0.068		-0.407		-2.32	0.396953467243621	0.000
0.480	0.284	-0.681		-0.965		-2.32	0.147228555115631	0.000
0.000	0.644	0.297		-0.348		-2.32	0.406091566240488	0.000
0.000	0.407	0.399		-0.008		-2.32	0.564873887189826	0.000
0.000	0.334	0.641		0.307		-2.32	0.848455896576618	0.000
0.000	0.853	0.739		-0.114		-2.32	0.459412859911334	0.000
0.000	0.635	0.266		-0.369		-2.32	0.837064509156942	0.000
0.000	0.381	0.600		0.219		-2.32	0.514494544199324	0.000
0.000	0.912	0.512		-0.399		-2.32	0.86239807994989	0.000
0.677	0.762	-1.073		-1.835		-2.32	0.517688919819045	0.000
0.000	0.775	0.381		-0.394		-2.32	0.330427852401935	0.000
0.271	0.070	-0.058		-0.127		-2.32	0.563177667132911	0.000
0.000	0.445	0.330		-0.114		-2.32	0.798734829178117	0.000
0.000	0.493	0.667		0.174		-2.32	0.658879740883762	0.000
0.000	0.535	0.595		0.060		-2.32	0.924675937826158	0.000
0.000	0.214	0.371		0.158		-2.32	0.900609883206252	0.000
0.193	0.316	0.184		-0.132		-2.32	0.104299989922399	0.000
0.616	0.561	-0.626		-1.187		-2.32	0.252276798702947	0.000
0.539	0.210	-0.461		-0.670		-2.32	0.566558607297405	0.000
0.816	0.268	-1.069		-1.337		-2.32	0.570486268263471	0.000
0.343	0.664	-0.320		-0.985		-2.32	0.757268971269266	0.000
0.325	0.889	-0.431		-1.320		-2.32	0.243157243107698	0.000
0.204	0.828	0.213		-0.616		-2.32	0.199605001203645	0.000
0.638	0.724	-0.762		-1.486		-2.32	0.440978721864354	0.000
0.691	0.346	-0.873	-0.967	-1.219	-0.941	-2.32	0.910618842231861	0.000
0.000	0.399	0.667		0.268		-2.32	0.167627148528675	0.000
0.000	0.113	0.459		0.346		-2.32	0.679616252768651	0.000
0.000	0.382	0.800		0.418		-2.32	0.149955826441427	0.000
0.000	0.305	0.425		0.120		-2.32	0.194221632610837	0.000
0.000	0.803	0.542		-0.262		-2.32	0.9353528890515	0.000
0.306	0.413	-0.547		-0.959		-2.32	0.565573302708204	0.000
0.773	0.581	-1.117		-1.698		-2.32	0.649524629949405	0.000
0.000	0.387	0.195		-0.192		-2.32	0.0391478495589196	0.000
0.000	0.635	0.774		0.139		-2.32	0.531564257473007	0.000
0.711	0.621	-1.131		-1.752		-2.32	0.871281339163171	0.000
0.000	0.527	0.255		-0.272		-2.32	0.932424957222805	0.000
0.000	0.371	0.541		0.170		-2.32	0.0235714539637931	0.000
0.000	0.524	0.063		-0.462		-2.32	0.69549987753451	0.000
0.637	0.480	-1.018		-1.497		-2.32	0.650086700252924	0.000
0.000	0.278	0.484		0.205		-2.32	0.673550004416312	0.000
0.706	0.474	-1.233		-1.707		-2.32	0.714133972017806	0.000
0.000	0.091	0.645		0.554		-2.32	0.00904827946628878	0.000
0.537	0.418	-0.995		-1.413		-2.32	0.0217106574772828	0.000
0.581	0.415	-1.080		-1.495		-2.32	0.972431017518875	0.000
0.000	0.535	0.295		-0.240		-2.32	0.293484852891937	0.000
0.707	0.698	-0.806		-1.504		-2.32	0.41760668366573	0.000
0.295	0.396	-0.072		-0.468		-2.32	0.710189596717061	0.000
0.519	0.861	-0.589		-1.450		-2.32	0.283799614217693	0.000
0.877	0.622	-1.412		-2.034		-2.32	0.469101206200345	0.000
0.692	0.673	-1.210		-1.882		-2.32	0.52513115756136	0.000
0.533	0.596	-0.260		-0.857		-2.32	0.938179938670653	0.000
0.299	0.714	-0.345		-1.059		-2.32	0.350344018235177	0.000
0.000	0.282	0.531		0.249		-2.32	0.248361532006924	0.000
0.000	0.920	0.629		-0.291		-2.32	0.962534476124492	0.000
0.936	0.330	-1.700		-2.030		-2.32	0.0154394338445307	0.000
0.000	0.702	0.437		-0.266		-2.32	0.504343014045603	0.000
0.617	0.714	-1.159		-1.873		-2.32	0.224928745490751	0.000
0.661	0.554	-0.891		-1.445		-2.32	0.237139080154374	0.000
0.554	0.593	-0.472		-1.065		-2.32	0.140905576855837	0.000
0.252	0.338	0.170		-0.168		-2.32	0.806737573642793	0.000
0.710	0.864	-1.112		-1.976		-2.32	0.275757330705486	0.000
0.000	0.415	0.453		0.038		-2.32	0.6086806229936	0.000
0.000	0.414	0.381		-0.033		-2.32	0.93043740291286	0.000
0.000	0.577	0.506		-0.070		-2.32	0.634831196339822	0.000
0.000	0.501	0.488		-0.013		-2.32	0.219996859085912	0.000
0.000	0.024	0.371		0.347		-2.32	0.404257256087937	0.000
0.649	0.488	-0.825		-1.313		-2.32	0.800952006026692	0.000
0.000	0.818	0.319		-0.499		-2.32	0.709240324641662	0.000
0.387	0.704	-0.519		-1.224		-2.32	0.760565169757098	0.000
0.507	0.933	-0.903		-1.836		-2.32	0.10090287198009	0.000
0.000	0.317	0.556		0.240		-2.32	0.330692746933201	0.000
0.857	0.317	-1.753		-2.070		-2.32	0.633297826325897	0.000
0.000	0.581	0.572		-0.009		-2.32	0.850115711587044	0.000
0.000	0.643	0.312		-0.331		-2.32	0.852382436144163	0.000
0.000	0.279	0.795	-0.972	0.516	-0.933	-2.32	0.947477669410335	0.000
0.000	0.599	0.633		0.034		-2.32	0.215819172508921	0.000
0.718	0.012	-1.224		-1.236		-2.32	0.616613484260535	0.000
0.601	0.483	-0.958		-1.441		-2.32	0.272801125802849	0.000
0.423	0.169	-0.154		-0.322		-2.32	0.834755723561681	0.000
0.000	0.346	0.252		-0.094		-2.32	0.904919912839201	0.000
0.506	0.768	-0.600		-1.368		-2.32	0.364729696312801	0.000
0.000	0.584	0.606		0.022		-2.32	0.798122517724826	0.000
0.000	0.356	0.260		-0.097		-2.32	0.83626742656217	0.000
0.000	0.507	0.522		0.016		-2.32	0.772210569100195	0.000
0.801	0.608	-1.322		-1.930		-2.32	0.0391699582186743	0.000
0.000	0.748	0.283		-0.465		-2.32	0.23984471353532	0.000
0.000	0.196	0.593		0.397		-2.32	0.496141109939795	0.000
0.000	0.430	0.876		0.445		-2.32	0.893491088270054	0.000
0.418	0.063	-0.438		-0.501		-2.32	0.15683592454082	0.000
0.000	0.321	0.241		-0.080		-2.32	0.348591969984799	0.000
0.000	0.581	0.200		-0.381		-2.32	0.657162978258035	0.000
0.335	0.269	-0.054		-0.323		-2.32	0.667147455043545	0.000
0.774	0.615	-1.388		-2.004		-2.32	0.0568004335271745	0.000
0.000	0.577	0.425		-0.153		-2.32	0.700585580638503	0.000
0.285	0.633	0.183		-0.451		-2.32	0.482539904875368	0.000
0.000	0.531	0.416		-0.115		-2.32	0.0498439124038867	0.000
0.716	0.466	-1.177		-1.643		-2.32	0.867573848065397	0.000
0.000	0.907	0.493		-0.414		-2.32	0.126758156167574	0.000
0.652	0.491	-1.407		-1.898		-2.32	0.820773722116051	0.000
0.000	0.805	0.361		-0.444		-2.32	0.528540820579573	0.000
0.000	0.445	0.488		0.043		-2.32	0.791505904951159	0.000
0.810	0.618	-1.401		-2.019		-2.32	0.026214687659774	0.000
0.000	0.664	0.336		-0.328		-2.32	0.0633450486415251	0.000
0.914	0.816	-1.719		-2.535		-2.32	0.237933491470548	0.000
0.000	0.483	0.735		0.251		-2.32	0.704235175161024	0.000
0.000	0.390	0.619		0.229		-2.32	0.713811614912567	0.000
0.219	0.106	-0.243		-0.350		-2.32	0.143010729463309	0.000
0.000	0.568	0.395		-0.173		-2.32	0.784639355076228	0.000
0.895	0.678	-1.723		-2.401		-2.32	0.693811673807883	0.000
0.000	0.729	0.745		0.016		-2.32	0.791440711971277	0.000
0.000	0.714	0.630		-0.084		-2.32	0.463194155373302	0.000
0.854	0.328	-1.347		-1.675		-2.32	0.481460527704864	0.000
0.000	0.489	0.897		0.408		-2.32	0.593672599391714	0.000
0.614	0.492	-0.707		-1.199		-2.32	0.900032230344081	0.000
0.000	0.350	0.847		0.497		-2.32	0.758390587134993	0.000
0.479	0.111	-0.453		-0.564		-2.32	0.114017925918327	0.000
0.348	0.566	-0.099		-0.665		-2.32	0.457590944328781	0.000
0.000	0.613	0.319		-0.293		-2.32	0.975627687653409	0.000
0.174	0.656	0.101		-0.555		-2.32	0.119002628061965	0.000
0.000	0.562	0.473		-0.089		-2.32	0.654930840248725	0.000
0.304	0.607	-0.161		-0.769		-2.32	0.60220576655272	0.000
0.000	0.606	0.519		-0.087		-2.32	0.46844106035315	0.000
0.664	0.506	-1.219		-1.724		-2.32	0.560515643524118	0.000
0.903	0.495	-1.514		-2.010		-2.32	0.410956211821779	0.000
0.000	0.332	0.618	-0.946	0.286	-0.915	-2.32	0.886718291778253	0.000
0.000	0.422	0.826		0.405		-2.32	0.880927301539651	0.000
0.272	0.490	-0.147		-0.637		-2.32	0.497961325507539	0.000
0.000	0.665	0.841		0.176		-2.32	0.135463876993347	0.000
0.722	0.896	-0.809		-1.706		-2.32	0.90632080435804	0.000
0.372	0.276	-0.552		-0.828		-2.32	0.420937812296234	0.000
0.000	0.411	0.699		0.287		-2.32	0.0255914333626887	0.000
0.690	0.680	-0.774		-1.454		-2.32	0.538791439655957	0.000
0.000	0.446	0.630		0.184		-2.32	0.735976812733379	0.000
0.000	0.511	0.450		-0.061		-2.32	0.293795760274745	0.000
0.000	0.640	0.744		0.104		-2.32	0.0259354492050248	0.000
0.407	0.791	-0.111		-0.902		-2.32	0.400107442904352	0.000
0.000	0.759	0.395		-0.365		-2.32	0.110435623749795	0.000
0.550	0.639	-0.935		-1.574		-2.32	0.83605704923054	0.000
0.000	0.096	0.718		0.622		-2.32	0.953849458666092	0.000
0.739	0.802	-1.060		-1.862		-2.32	0.0688501568172684	0.000
0.000	0.365	0.616		0.252		-2.32	0.200812466754064	0.000
0.585	0.571	-0.411		-0.982		-2.32	0.311235239998543	0.000
0.000	0.579	0.400		-0.178		-2.32	0.687497513665615	0.000
0.194	0.529	0.150		-0.380		-2.32	0.416127577872052	0.000
0.218	0.564	-0.041		-0.605		-2.32	0.5190274833682	0.000
0.430	0.370	-0.098		-0.467		-2.32	0.787316843626565	0.000
0.585	0.152	-0.461		-0.613		-2.32	0.0894473280592553	0.000
0.599	0.139	-0.714		-0.853		-2.32	0.182281517891052	0.000
0.000	0.671	0.457		-0.215		-2.32	0.902311919188525	0.000
0.740	0.561	-1.289		-1.851		-2.32	0.760677202817534	0.000
0.000	0.457	0.269		-0.188		-2.32	0.406819507006491	0.000
0.000	0.550	0.530		-0.020		-2.32	0.300927053222481	0.000
0.000	0.332	0.540		0.208		-2.32	0.609273317179432	0.000
0.000	0.312	0.294		-0.018		-2.32	0.880438759859099	0.000
0.531	0.361	-0.789		-1.150		-2.32	0.971077695049098	0.000
0.604	0.653	-0.822		-1.475		-2.32	0.391718668754652	0.000
0.383	0.294	-0.255		-0.549		-2.32	0.750547999861901	0.000
0.752	0.389	-1.342		-1.731		-2.32	0.802694591994332	0.000
0.771	0.522	-1.172		-1.693		-2.32	0.502926876553947	0.000
0.638	0.762	-1.245		-2.006		-2.32	0.343556583399647	0.000
0.000	0.627	0.626		-0.001		-2.32	0.920716935094646	0.000
0.000	0.800	0.646		-0.154		-2.32	0.970458868979348	0.000
0.000	0.475	0.247		-0.228		-2.32	0.649998586040083	0.000
0.554	0.567	-0.526		-1.093		-2.32	0.387288139754994	0.000
0.504	0.324	-0.543		-0.867		-2.32	0.0604273107469533	0.000
0.000	0.382	0.456		0.074		-2.32	0.189620715882088	0.000
0.000	0.558	0.242		-0.316		-2.32	0.0824017001533091	0.000
0.323	0.383	-0.603		-0.986		-2.32	0.677704498290099	0.000
0.163	0.812	-0.237		-1.049		-2.32	0.932544727879411	0.000
0.685	0.440	-1.216		-1.657		-2.32	0.837982326752803	0.000
0.292	0.484	-0.578		-1.062		-2.32	0.500220746374911	0.000
0.000	0.815	0.447		-0.368		-2.32	0.172941688806124	0.000
0.000	0.185	0.211		0.026		-2.32	0.928946116415638	0.000
0.000	0.302	0.497		0.195		-2.32	0.387147406462579	0.000
0.000	0.556	0.785	-0.978	0.228	-0.953	-2.32	0.176413867686401	0.000
0.566	0.163	-0.482		-0.645		-2.32	0.113102811141412	0.000
0.000	0.843	0.744		-0.099		-2.32	0.430250430156762	0.000
0.579	0.804	-0.819		-1.623		-2.32	0.0839770848194539	0.000
0.278	0.336	-0.234		-0.569		-2.32	0.48306627971472	0.000
0.000	0.850	0.659		-0.191		-2.32	0.0833317298557518	0.000
0.000	0.613	0.900		0.287		-2.32	0.540922825059438	0.000
0.000	0.275	0.477		0.202		-2.32	0.905336691845666	0.000
0.245	0.413	-0.376		-0.789		-2.32	0.0837764697215881	0.000
0.701	0.949	-1.131		-2.080		-2.32	0.424096449368642	0.000
0.000	0.722	0.499		-0.223		-2.32	0.282710467110794	0.000
0.000	0.736	0.456		-0.280		-2.32	0.417649857153304	0.000
0.608	0.520	-0.978		-1.499		-2.32	0.516951784019332	0.000
0.000	0.340	0.484		0.143		-2.32	0.832440990966383	0.000
0.000	0.204	0.655		0.452		-2.32	0.49374485519185	0.000
0.000	0.432	0.442		0.010		-2.32	0.97889095567858	0.000
0.677	0.607	-1.353		-1.960		-2.32	0.299006419844226	0.000
0.000	0.628	0.550		-0.079		-2.32	0.32171323028748	0.000
0.655	0.593	-0.712		-1.305		-2.32	0.0872051216084014	0.000
0.000	0.793	0.630		-0.163		-2.32	0.119369893549491	0.000
0.790	0.835	-1.234		-2.069		-2.32	0.74009617210502	0.000
0.393	0.355	-0.818		-1.173		-2.32	0.971334595227467	0.000
0.837	0.150	-1.372		-1.522		-2.32	0.906772805592463	0.000
0.000	0.276	0.404		0.128		-2.32	0.956902201791189	0.000
0.000	0.918	0.710		-0.207		-2.32	0.302619325149807	0.000
0.000	0.256	0.387		0.131		-2.32	0.792461623643587	0.000
0.351	0.449	-0.505		-0.954		-2.32	0.218221675725506	0.000
0.279	0.543	-0.172		-0.715		-2.32	0.643288830853644	0.000
0.445	0.365	-0.493		-0.858		-2.32	0.398085481989279	0.000
0.583	0.658	-0.785		-1.443		-2.32	0.39262681307556	0.000
0.000	0.356	0.482		0.125		-2.32	0.12249859951641	0.000
0.000	0.949	0.859		-0.091		-2.32	0.929347872679127	0.000
0.873	0.790	-1.685		-2.475		-2.32	0.159241940608972	0.000
0.927	0.325	-1.957		-2.282		-2.32	0.763777502191095	0.000
0.000	0.344	0.733		0.389		-2.32	0.656050996127756	0.000
0.945	0.764	-1.649		-2.413		-2.32	0.444967386296924	0.000
0.000	0.523	0.495		-0.028		-2.32	0.849714191447644	0.000
0.000	0.316	0.659		0.343		-2.32	0.522230073660046	0.000
0.419	0.526	-0.503		-1.029		-2.32	0.224453460395362	0.000
0.000	0.510	0.541		0.031		-2.32	0.619758820608737	0.000
0.000	0.754	0.550		-0.204		-2.32	0.492087925085233	0.000
0.479	0.392	-0.558		-0.950		-2.32	0.504104165749294	0.000
0.210	0.183	0.164		-0.019		-2.32	0.0729652957398624	0.000
0.615	0.385	-0.704		-1.089		-2.32	0.786497944152975	0.000
0.000	0.941	0.426		-0.515		-2.32	0.673318935108694	0.000
0.661	0.495	-1.186		-1.681		-2.32	0.535088357045494	0.000
0.839	0.609	-1.463		-2.071		-2.32	0.616407365449742	0.000
0.000	0.405	0.756		0.351		-2.32	0.30675691678903	0.000
0.631	0.335	-0.994		-1.329		-2.32	0.973199630991064	0.000
0.000	0.300	0.275		-0.025		-2.32	0.536919658413798	0.000
0.000	0.417	0.705	-0.969	0.288	-0.941	-2.32	0.294177244171971	0.000
0.000	0.602	0.344		-0.257		-2.32	0.592101119474986	0.000
0.000	0.802	0.479		-0.323		-2.32	0.403361454979977	0.000
0.181	0.373	-0.072		-0.445		-2.32	0.469313791530136	0.000
0.000	0.621	0.833		0.212		-2.32	0.538946441219208	0.000
0.000	0.653	0.632		-0.021		-2.32	0.991089456932581	0.000
0.789	0.286	-1.697		-1.983		-2.32	0.568609577792232	0.000
0.421	0.658	-0.507		-1.165		-2.32	0.0815720426009213	0.000
0.836	0.215	-1.527		-1.742		-2.32	0.171749256146184	0.000
0.000	0.601	0.661		0.059		-2.32	0.787662279469877	0.000
0.188	0.251	-0.038		-0.289		-2.32	0.119869205652983	0.000
0.000	0.337	0.471		0.134		-2.32	0.733359549518581	0.000
0.000	0.252	0.760		0.508		-2.32	0.287776652268658	0.000
0.270	0.319	0.048		-0.272		-2.32	0.331332735719326	0.000
0.661	0.239	-1.022		-1.261		-2.32	0.435519939403299	0.000
0.000	0.447	0.199		-0.249		-2.32	0.469171611219483	0.000
0.000	0.662	0.533		-0.129		-2.32	0.392574383078797	0.000
0.180	0.335	0.360		0.025		-2.32	0.668945791732947	0.000
0.692	0.739	-0.708		-1.447		-2.32	0.194064783439757	0.000
0.899	0.575	-1.945		-2.520		-2.32	0.273867349747134	0.000
0.000	0.428	0.441		0.013		-2.32	0.970218357435635	0.000
0.891	0.068	-1.475		-1.544		-2.32	0.257283591659722	0.000
0.719	0.696	-0.951		-1.647		-2.32	0.93869746083308	0.000
0.000	0.686	0.462		-0.224		-2.32	0.62426761269417	0.000
0.000	0.427	0.444		0.017		-2.32	0.288965670022872	0.000
0.000	0.256	0.659		0.403		-2.32	0.883700065910972	0.000
0.000	0.232	0.528		0.296		-2.32	0.626637234851676	0.000
0.700	0.469	-1.096		-1.566		-2.32	0.267369348205795	0.000
0.293	0.698	-0.166		-0.864		-2.32	0.259088015084657	0.000
0.741	0.477	-1.604		-2.082		-2.32	0.542331409464354	0.000
0.000	0.811	0.158		-0.653		-2.32	0.883166966911388	0.000
0.790	0.256	-1.468		-1.724		-2.32	0.0853723128851738	0.000
0.297	0.806	-0.189		-0.995		-2.32	0.411368127694205	0.000
0.533	0.384	-0.700		-1.085		-2.32	0.559775438127655	0.000
0.287	0.694	-0.051		-0.745		-2.32	0.733670295100464	0.000
0.000	0.526	0.551		0.026		-2.32	0.107747368369695	0.000
0.000	0.503	0.688		0.186		-2.32	0.118728273631632	0.000
0.000	0.304	0.306		0.002		-2.32	0.19040127988626	0.000
0.613	0.852	-1.166		-2.018		-2.32	0.600271257654049	0.000
0.000	0.205	0.541		0.335		-2.32	0.10629552296297	0.000
0.000	0.676	0.681		0.006		-2.32	0.0218474999805387	0.000
0.634	0.417	-1.028		-1.445		-2.32	0.488016485295278	0.000
0.000	0.289	0.296		0.007		-2.32	0.486425380268173	0.000
0.502	0.780	-0.478		-1.258		-2.32	0.831321956909392	0.000
0.278	0.580	-0.147		-0.726		-2.32	0.324706526659073	0.000
0.000	0.444	0.879		0.435		-2.32	0.652756887832113	0.000
0.591	0.506	-0.885		-1.390		-2.32	0.416255923063283	0.000
0.000	0.676	0.190		-0.487		-2.32	0.879518066522707	0.000
0.000	0.197	0.182		-0.015		-2.32	0.456648919859466	0.000
0.000	0.187	0.409		0.222		-2.32	0.763539760580298	0.000
0.781	0.157	-1.382	-0.956	-1.539	-0.907	-2.32	0.149883558885052	0.000
0.599	0.502	-0.809		-1.312		-2.32	0.816041461199386	0.000
0.000	0.798	0.260		-0.538		-2.32	0.865525279336304	0.000
0.000	0.439	0.462		0.023		-2.32	0.855602876930157	0.000
0.511	0.650	-0.319		-0.969		-2.32	0.983068074814206	0.000
0.000	0.422	0.624		0.202		-2.32	0.183640601958677	0.000
0.000	0.637	0.512		-0.125		-2.32	0.416173561295789	0.000
0.463	0.187	-0.617		-0.803		-2.32	0.934662416181187	0.000
0.615	0.178	-1.254		-1.432		-2.32	0.929409544958617	0.000
0.000	0.850	0.752		-0.098		-2.32	0.184967346622523	0.000
0.000	0.510	0.225		-0.285		-2.32	0.598397821788838	0.000
0.318	0.766	-0.354		-1.120		-2.32	0.42731201057346	0.000
0.527	0.768	-1.155		-1.922		-2.32	0.804036675965947	0.000
0.000	0.309	0.596		0.287		-2.32	0.543666171006331	0.000
0.000	0.397	0.394		-0.003		-2.32	0.620240182074103	0.000
0.719	0.471	-1.555		-2.026		-2.32	0.64656014882902	0.000
0.296	0.475	-0.251		-0.726		-2.32	0.60013239963845	0.000
0.756	0.214	-1.236		-1.450		-2.32	0.03690808477685	0.000
0.000	0.254	0.288		0.034		-2.32	0.696952804582236	0.000
0.611	0.660	-0.559		-1.219		-2.32	0.445627939115724	0.000
0.563	0.609	-1.070		-1.679		-2.32	0.755721731294155	0.000
0.000	0.642	0.694		0.052		-2.32	0.871990768099053	0.000
0.000	0.382	0.494		0.112		-2.32	0.801003320006037	0.000
0.608	0.495	-0.997		-1.492		-2.32	0.52734099098554	0.000
0.000	0.679	0.259		-0.420		-2.32	0.544886421268276	0.000
0.000	0.607	0.523		-0.084		-2.32	0.844121825347483	0.000
0.506	0.885	-1.125		-2.010		-2.32	0.744033650435342	0.000
0.624	0.709	-1.223		-1.931		-2.32	0.840557195292309	0.000
0.000	0.663	0.370		-0.292		-2.32	0.53098938912154	0.000
0.000	0.732	0.440		-0.293		-2.32	0.0788579858532644	0.000
0.225	0.330	-0.021		-0.351		-2.32	0.652704661406406	0.000
0.765	0.755	-1.418		-2.173		-2.32	0.541957259717133	0.000
0.000	0.469	0.850		0.380		-2.32	0.14750899478067	0.000
0.000	0.631	0.018		-0.613		-2.32	0.796944671061147	0.000
0.490	0.607	-0.632		-1.239		-2.32	0.959096359396587	0.000
0.602	0.422	-1.171		-1.594		-2.32	0.085539547801029	0.000
0.000	0.180	0.918		0.738		-2.32	0.0771164411303582	0.000
0.000	0.421	0.708		0.287		-2.32	0.409173646908818	0.000
0.000	0.495	0.461		-0.033		-2.32	0.959027814201366	0.000
0.000	0.821	0.384		-0.436		-2.32	0.261780191832431	0.000
0.000	0.282	0.425		0.143		-2.32	0.889057332990051	0.000
0.262	0.179	-0.201		-0.380		-2.32	0.128509242340209	0.000
0.776	0.409	-0.976		-1.385		-2.32	0.308512266846366	0.000
0.661	0.634	-0.890		-1.523		-2.32	0.966610916257669	0.000
0.455	0.619	-0.693		-1.312		-2.32	0.449025744187941	0.000
0.000	0.701	0.557		-0.144		-2.32	0.942682146926822	0.000
0.000	0.350	0.608		0.259		-2.32	0.306441134015509	0.000
0.266	0.292	0.144		-0.148		-2.32	0.733990777297366	0.000
0.273	0.584	-0.081		-0.665		-2.32	0.816382219821472	0.000
0.454	0.361	-0.583		-0.944		-2.32	0.0625816081115768	0.000
0.000	0.331	0.483	-0.951	0.152	-0.918	-2.32	0.705585303987307	0.000
0.571	0.580	-0.817		-1.397		-2.32	0.675249950730793	0.000
0.000	0.424	0.319		-0.104		-2.32	0.257334672926186	0.000
0.368	0.281	-0.450		-0.732		-2.32	0.933434820220319	0.000
0.302	0.483	-0.215		-0.698		-2.32	0.860150989786426	0.000
0.000	0.663	0.718		0.054		-2.32	0.606857348224075	0.000
0.000	0.753	0.056		-0.696		-2.32	0.0848628822884214	0.000
0.573	0.863	-0.623		-1.486		-2.32	0.997106726365632	0.000
0.000	0.878	0.695		-0.183		-2.32	0.760589561450339	0.000
0.163	0.574	0.380		-0.194		-2.32	0.0853843410882149	0.000
0.000	0.711	0.716		0.005		-2.32	0.852148349787139	0.000
0.138	0.550	-0.048		-0.598		-2.32	0.756762430891488	0.000
0.403	0.769	-0.414		-1.183		-2.32	0.0908507743509057	0.000
0.619	0.331	-1.139		-1.470		-2.32	0.719417018978147	0.000
0.561	0.694	-0.449		-1.143		-2.32	0.382393937158828	0.000
0.618	0.387	-1.028		-1.415		-2.32	0.0367449302870241	0.000
0.000	0.587	0.621		0.034		-2.32	0.660615906944059	0.000
0.000	0.355	0.504		0.149		-2.32	0.252866135059348	0.000
0.453	0.765	-0.834		-1.599		-2.32	0.4047588385698	0.000
0.000	0.571	0.529		-0.042		-2.32	0.0971392518165303	0.000
0.000	0.669	0.549		-0.120		-2.32	0.517499152735557	0.000
0.000	0.553	0.295		-0.258		-2.32	0.607440916471256	0.000
0.000	0.359	0.552		0.192		-2.32	0.132661692264784	0.000
0.326	0.626	-0.133		-0.759		-2.32	0.798205285527041	0.000
0.000	0.648	0.603		-0.045		-2.32	0.170508806503862	0.000
0.000	0.197	0.384		0.187		-2.32	0.706379682031775	0.000
0.533	0.474	-0.636		-1.110		-2.32	0.598014557933175	0.000
0.389	0.458	-0.463		-0.920		-2.32	0.463203766892011	0.000
0.000	0.245	0.832		0.588		-2.32	0.971805883756181	0.000
0.243	0.053	-0.079		-0.132		-2.32	0.653511156158225	0.000
0.000	0.521	0.637		0.115		-2.32	0.758441840981138	0.000
0.683	0.570	-1.254		-1.824		-2.32	0.327988076192367	0.000
0.000	0.142	0.678		0.537		-2.32	0.500210974653747	0.000
0.000	0.689	0.924		0.236		-2.32	0.877554209439725	0.000
0.637	0.507	-0.780		-1.287		-2.32	0.0565742440462447	0.000
0.131	0.314	0.456		0.142		-2.32	0.657248045887617	0.000
0.000	0.628	0.849		0.221		-2.32	0.15132293961438	0.000
0.000	0.576	0.287		-0.289		-2.32	0.426414144062823	0.000
0.000	0.432	0.882		0.450		-2.32	0.607898903760047	0.000
0.111	0.573	0.072		-0.501		-2.32	0.286641860284127	0.000
0.000	0.742	0.562		-0.179		-2.32	0.776900472608649	0.000
0.000	0.267	0.478		0.212		-2.32	0.739750333247076	0.000
0.415	0.464	-0.290		-0.754		-2.32	0.427044663290589	0.000
0.000	0.415	0.569		0.154		-2.32	0.218196178926892	0.000
0.000	0.451	0.125		-0.325		-2.32	0.069399112495863	0.000
0.208	0.559	-0.009		-0.568		-2.32	0.424779343844071	0.000
0.000	0.309	0.616		0.307		-2.32	0.103545676634588	0.000
0.757	0.673	-1.234		-1.907		-2.32	0.310806050184503	0.000
0.622	0.186	-0.799		-0.986		-2.32	0.548554860187574	0.000
0.474	0.641	-0.845		-1.486		-2.32	0.0976745729573576	0.000
0.501	0.239	-0.704	-0.970	-0.943	-0.931	-2.32	0.314913450029381	0.000
0.000	0.619	0.452		-0.167		-2.32	0.811496183119846	0.000
0.000	0.626	0.505		-0.122		-2.32	0.334766520872451	0.000
0.716	0.537	-0.922		-1.459		-2.32	0.53550218213177	0.000
0.830	0.642	-1.312		-1.954		-2.32	0.889623785603103	0.000
0.418	0.788	-0.695		-1.483		-2.32	0.923256098800096	0.000
0.127	0.792	0.522		-0.270		-2.32	0.0675430597394108	0.000
0.000	0.371	0.455		0.084		-2.32	0.168643769907219	0.000
0.000	0.657	0.622		-0.034		-2.32	0.399222598386414	0.000
0.843	0.379	-1.681		-2.060		-2.32	0.120208142860016	0.000
0.000	0.447	0.319		-0.128		-2.32	0.510030939526368	0.000
0.000	0.681	0.452		-0.229		-2.32	0.233754905307178	0.000
0.000	0.837	0.180		-0.658		-2.32	0.283827414631502	0.000
0.000	0.678	0.472		-0.206		-2.32	0.889929887297585	0.000
0.000	0.509	0.502		-0.008		-2.32	0.168623177891086	0.000
0.000	0.494	0.710		0.216		-2.32	0.690026205627854	0.000
0.000	0.790	0.911		0.121		-2.32	0.728528727272452	0.000
0.000	0.795	0.436		-0.359		-2.32	0.0715935210724184	0.000
0.000	0.800	0.701		-0.099		-2.32	0.756031134958334	0.000
0.297	0.623	-0.378		-1.001		-2.32	0.849043062585882	0.000
0.000	0.589	0.439		-0.150		-2.32	0.249220166013568	0.000
0.000	0.713	0.701		-0.011		-2.32	0.879501851336881	0.000
0.000	0.666	0.428		-0.238		-2.32	0.506749128222177	0.000
0.000	0.846	0.347		-0.498		-2.32	0.235723488264597	0.000
0.596	0.587	-0.992		-1.578		-2.32	0.172904197869541	0.000
0.000	0.428	0.893		0.465		-2.32	0.831850409456812	0.000
0.000	0.436	0.373		-0.063		-2.32	0.0150438494791768	0.000
0.310	0.776	-0.318		-1.095		-2.32	0.997146874576172	0.000
0.509	0.876	-0.646		-1.522		-2.32	0.0436524837579295	0.000
0.000	0.572	0.527		-0.045		-2.32	0.435437367764365	0.000
0.664	0.569	-1.011		-1.580		-2.32	0.896540762105582	0.000
0.000	0.458	0.503		0.045		-2.32	0.994172404491542	0.000
0.563	0.843	-0.951		-1.794		-2.32	0.244025115979216	0.000
0.000	0.793	0.445		-0.348		-2.32	0.894062396011348	0.000
0.425	0.836	-0.471		-1.307		-2.32	0.674166471482229	0.000
0.652	0.269	-1.179		-1.447		-2.32	0.373122157393652	0.000
0.000	0.510	0.381		-0.129		-2.32	0.683508063862949	0.000
0.487	0.411	-0.501		-0.911		-2.32	0.979291873851199	0.000
0.329	0.502	-0.018		-0.520		-2.32	0.359601836223401	0.000
0.000	0.412	0.534		0.122		-2.32	0.276949710060444	0.000
0.000	0.206	0.214		0.008		-2.32	0.61801683603777	0.000
0.573	0.115	-0.818		-0.933		-2.32	0.29269490108439	0.000
0.000	0.374	0.725		0.351		-2.32	0.989814493887562	0.000
0.000	0.365	0.797		0.432		-2.32	0.834840997213817	0.000
0.779	0.285	-1.182		-1.467		-2.32	0.557625853680487	0.000
0.000	0.526	0.611		0.085		-2.32	0.659256725148508	0.000
0.000	0.583	0.642		0.059		-2.32	0.0431107454786819	0.000
0.512	0.672	-0.651		-1.323		-2.32	0.262569568608164	0.000
0.000	0.362	0.483		0.121		-2.32	0.0693401855354554	0.000
0.000	0.271	0.338		0.068		-2.32	0.133977706765143	0.000
0.566	0.527	-0.892	-0.945	-1.419	-0.906	-2.32	0.858938160711151	0.000
0.350	0.691	0.147		-0.544		-2.32	0.911774225092763	0.000
0.000	0.367	0.281		-0.086		-2.32	0.548585487770894	0.000
0.298	0.112	-0.207		-0.319		-2.32	0.344488515928843	0.000
0.000	0.094	0.555		0.462		-2.32	0.373736434624186	0.000
0.573	0.647	-0.808		-1.454		-2.32	0.499709056818542	0.000
0.000	0.731	0.196		-0.535		-2.32	0.805384411921752	0.000
0.000	0.584	0.810		0.226		-2.32	0.406119444639117	0.000
0.000	0.679	0.314		-0.365		-2.32	0.585851714547062	0.000
0.000	0.364	0.337		-0.026		-2.32	0.0456921615160993	0.000
0.000	0.549	0.585		0.036		-2.32	0.98697217556343	0.000
0.000	0.569	0.162		-0.406		-2.32	0.0176878508869626	0.000
0.000	0.335	0.490		0.154		-2.32	0.643084684920414	0.000
0.000	0.173	0.639		0.466		-2.32	0.670753689731761	0.000
0.000	0.744	0.503		-0.240		-2.32	0.923124659697157	0.000
0.492	0.560	-0.960		-1.520		-2.32	0.391392497913925	0.000
0.000	0.544	0.356		-0.189		-2.32	0.594658042458702	0.000
0.841	0.560	-1.835		-2.395		-2.32	0.532800466458219	0.000
0.000	0.237	0.460		0.223		-2.32	0.517874535139176	0.000
0.000	0.350	0.774		0.423		-2.32	0.824864505265011	0.000
0.000	0.242	0.265		0.023		-2.32	0.855667879240347	0.000
0.463	0.885	-0.590		-1.476		-2.32	0.913098925472992	0.000
0.000	0.595	0.327		-0.268		-2.32	0.960420503223477	0.000
0.364	0.584	-0.408		-0.993		-2.32	0.840635092986062	0.000
0.412	0.288	-0.727		-1.015		-2.32	0.440221557639595	0.000
0.000	0.852	0.142		-0.710		-2.32	0.886661988740199	0.000
0.000	0.544	0.440		-0.104		-2.32	0.658363069594078	0.000
0.000	0.559	0.559		-0.000		-2.32	0.817624386629172	0.000
0.000	0.590	0.451		-0.139		-2.32	0.137707818474571	0.000
0.363	0.739	-0.346		-1.085		-2.32	0.991154213522876	0.000
0.000	0.218	0.473		0.255		-2.32	0.607762499099851	0.000
0.422	0.434	-0.582		-1.016		-2.32	0.705808205418869	0.000
0.000	0.453	0.722		0.269		-2.32	0.792728673853291	0.000
0.824	0.648	-1.390		-2.038		-2.32	0.831575026627971	0.000
0.286	0.426	-0.029		-0.456		-2.32	0.826011451801442	0.000
0.400	0.528	-0.205		-0.733		-2.32	0.751749484816557	0.000
0.000	0.153	0.327		0.174		-2.32	0.460787925259391	0.000
0.000	0.586	0.493		-0.093		-2.32	0.156346562061159	0.000
0.000	0.772	0.249		-0.523		-2.32	0.195432202120342	0.000
0.000	0.449	0.608		0.159		-2.32	0.0449662286772023	0.000
0.000	0.516	0.463		-0.053		-2.32	0.32494477007269	0.000
0.202	0.556	0.060		-0.496		-2.32	0.529935413051414	0.000
0.276	0.472	-0.225		-0.696		-2.32	0.478184799984953	0.000
0.000	0.243	0.914		0.671		-2.32	0.0731631375854714	0.000
0.000	0.392	0.032		-0.360		-2.32	0.664178561738234	0.000
0.706	0.678	-1.135		-1.813		-2.32	0.127297268819341	0.000
0.000	0.315	0.236		-0.079		-2.32	0.288161520032269	0.000
0.000	0.663	0.788		0.125		-2.32	0.0769851469442461	0.000
0.749	0.194	-0.890		-1.084		-2.32	0.180382972292232	0.000
0.685	0.679	-1.413		-2.092		-2.32	0.845985630784423	0.000
