# Supplementary material for: Robust inference and errors in studies of wildlife control
Source: Sci Rep. 2025 Sep 26;15:33131. doi: 10.1038/s41598-025-18497-7 (PMC12475270; doi:10.1038/s41598-025-18497-7)
Supplement: Supplementary file 2 — Supplementary Material 2 [file 41598_2025_18497_MOESM2_ESM.zip › scripts and datasheets/Archive simulation datasheets (run 20 times)/Non-random study designs-Table 1.csv]

W	L t	L t+1	Correl Response 1 L t+1	Change in L	Correl Response 2 change in L	Model 1&2: W ± L t	Model 3&4: L t+1 ± L t	T	R for Models 1&2	R for Models 3&4	B for model 1&2	B for model 3&4
0.857	0.612	0.191	0.028	-0.421	-0.103	0.000	0.000	-0.307456703385073	0.0421154324078556	0.489878875706646	0.00	0.00
0.414	0.752	0.827		0.075		0.000	0.000	0.148084782067566	0.840120135361756	0.39603683511775
0.448	0.499	0.383		-0.116		0.000	0.000	0.00369234722052086	0.981819045036307	0.961366111222983
0.425	0.227	0.292		0.065		0.000	0.000	0.341894301585152	0.721550368482109	0.303007034251494
0.308	0.590	0.556		-0.034		0.000	0.000	-0.136107430678763	0.0691661806594499	0.91285852379433
0.355	0.515	0.703		0.188		0.000	0.000	0.178575830042632	0.649852495681098	0.741782873527318
0.555	0.216	0.079		-0.137		0.000	0.000	0.034293325227318	0.637868552195953	0.807787531007651
0.496	0.430	0.393		-0.037		0.000	0.000	-0.18061183264211	0.402216732143507	0.577604546938686
0.283	0.725	0.527		-0.199		0.000	0.000	0.141119961250995	0.251583920689362	0.43027667108862
0.518	0.421	0.561		0.140		0.000	0.000	-0.303240500792827	0.437406328975157	0.629080508921227
0.401	0.504	0.439		-0.065		0.000	0.000	-0.304243239676693	0.0173226095123098	0.936783953308303
0.581	0.297	-0.025		-0.322		0.000	0.000	-0.227068149858155	0.764543126633866	0.602353088618332
0.434	0.537	0.340		-0.197		0.000	0.000	0.232540488781398	0.665553555766596	0.923334679561412
0.293	0.449	0.757		0.309		0.000	0.000	0.127236812615699	0.211229040330976	0.855059607176873
0.522	0.364	0.362		-0.001		0.000	0.000	-0.162527301995294	0.361629494818114	0.515326251656314
0.232	0.531	0.684		0.153		0.000	0.000	0.254643829035698	0.93603860108247	0.8201196429092
0.221	0.471	0.146		-0.325		0.000	0.000	0.173626863242324	0.0276491239674151	0.784007061588104
0.801	0.512	1.031		0.519		0.000	0.000	0.203204315687399	0.626290335842489	0.239588944366388
0.682	0.419	0.485		0.066		0.000	0.000	0.141234113032134	0.616864750735839	0.674619727463558
0.445	0.464	0.586		0.123		0.000	0.000	0.186106117001528	0.411380598472266	0.831887595544543
0.358	0.664	0.348		-0.316		0.000	0.000	-0.0524692573357512	0.65348754829299	0.472731424465598
0.367	0.766	0.771		0.005		0.000	0.000	-0.139753289186076	0.965991342502319	0.674665637517634
0.406	0.362	0.775		0.412		0.000	0.000	-0.0464710443410414	0.0430725257985878	0.253377268794352
0.496	0.376	0.921		0.545		0.000	0.000	0.190195642160781	0.457109231567582	0.444097448205393
0.251	0.462	0.351		-0.110		0.000	0.000	0.200300571523028	0.939729359347099	0.3544331891103
0.320	0.333	0.530		0.197		0.000	0.000	-0.0998843217083453	0.350224111229705	0.0356168071791951
0.306	0.332	0.570		0.237		0.000	0.000	0.0616051831247351	0.912314443401468	0.00480149129604577
0.753	0.811	0.687		-0.124		0.000	0.000	0.164083691773309	0.691445479210355	0.0190275904325884
0.580	0.749	0.602		-0.147		0.000	0.000	-0.0358403504633436	0.160685520806608	0.823639472983009
0.600	0.841	1.188		0.347		0.000	0.000	0.421831589679048	0.740991246626145	0.3193030213514
0.754	0.674	0.403		-0.271		0.000	0.000	0.379506159748015	0.198915293192999	0.175701314857076
0.534	0.492	0.480		-0.012		0.000	0.000	-0.214764377491355	0.1552754631549	0.644829273062007
0.665	0.011	0.176		0.165		0.000	0.000	-0.322332098674439	0.491897066761422	0.0111936737959172
0.538	0.281	0.072		-0.209		0.000	0.000	-0.178744634345904	0.762568194787311	0.778310842168984
0.472	0.656	0.325		-0.331		0.000	0.000	-0.35366253308638	0.775554793230988	0.835997725166089
0.674	0.458	0.537		0.079		0.000	0.000	0.297454875279639	0.913696303708413	0.432814608702338
0.364	0.597	0.570		-0.027		0.000	0.000	0.233796613455041	0.79404149030222	0.72741382950508
0.018	0.431	0.644		0.213		0.000	0.000	-0.414763362412478	0.370275427164954	0.626006101700214
0.261	0.696	0.208		-0.488		0.000	0.000	-0.0166091336872738	0.997311569180303	0.172298504700457
0.701	0.572	0.526		-0.045		0.000	0.000	-0.00286090399479871	0.78025761776952	0.152089065594609
0.749	0.323	0.521		0.197		0.000	0.000	-0.093264384139298	0.145881221933263	0.139283846748816
0.316	0.476	0.798		0.322		0.000	0.000	0.226690274433903	0.080326429957392	0.326873770534836
0.555	0.580	0.746		0.166		0.000	0.000	0.120956119322352	0.78575394213923	0.288142070961309
0.669	0.782	0.512		-0.270		0.000	0.000	0.288279963759448	0.485885191004783	0.0875987775523473
0.740	0.548	0.430		-0.118		0.000	0.000	-0.135166524846688	0.445636327855285	0.466918935362162
0.696	0.580	0.702		0.121		0.000	0.000	0.135033608665897	0.742109502273675	0.326531682939101
0.237	0.398	0.403		0.005		0.000	0.000	-0.148873421678871	0.507812644871032	0.902442184226466
0.078	0.138	0.151		0.013		0.000	0.000	-0.0190750956725656	0.803194637158321	0.965343918905363
0.378	0.566	0.350		-0.216		0.000	0.000	-0.311317925351332	0.465934198893683	0.659407071719275
0.653	0.980	0.141		-0.839		0.000	0.000	-0.0981272769999458	0.0593573884027555	0.591426824194278
0.508	0.390	0.347	-0.166	-0.043	-0.224	0.000	0.000	-0.0239114930324007	0.717129679504481	0.913313390747607
0.617	0.541	0.364		-0.177		0.000	0.000	-0.240351652627942	0.942763190461863	0.430517630053113
0.254	0.805	0.386		-0.418		0.000	0.000	-0.088797509051738	0.871884028869718	0.332571738482959
0.286	0.139	0.341		0.202		0.000	0.000	-0.0785196353868257	0.524933924292078	0.930708008563821
0.521	0.416	0.539		0.123		0.000	0.000	0.289508919080592	0.433075028851825	0.436620119945085
0.435	0.762	0.425		-0.337		0.000	0.000	-0.166569429768045	0.969463280230587	0.822149045255971
0.737	0.317	-0.028		-0.344		0.000	0.000	-0.35550870547888	0.0205975828045462	0.83298830317202
0.308	0.655	0.809		0.155		0.000	0.000	-0.336926547464756	0.124663978940799	0.101835372661694
0.580	0.424	1.000		0.576		0.000	0.000	0.229461284735146	0.800162107472481	0.0528684146315143
0.657	0.809	0.346		-0.463		0.000	0.000	-0.220022346678056	0.254705516758174	0.944562521565389
0.833	0.784	0.271		-0.512		0.000	0.000	-0.2421063778388	0.123102456681968	0.782565745743727
0.619	0.428	0.850		0.422		0.000	0.000	0.463616789274608	0.0449705824064002	0.716030791761449
0.111	0.414	0.676		0.262		0.000	0.000	0.123673372919115	0.73608845459748	0.0762593237601404
0.302	0.293	0.368		0.075		0.000	0.000	0.266345375971903	0.856561342716681	0.57406396710624
0.473	0.368	0.296		-0.072		0.000	0.000	-0.38164483701626	0.875880349462794	0.946921694734144
0.386	0.475	0.176		-0.298		0.000	0.000	-0.312546999976178	0.162201016168134	0.756184337374515
0.607	0.465	0.735		0.270		0.000	0.000	0.415564568410408	0.580260955968754	0.304860762021339
0.453	0.744	0.335		-0.409		0.000	0.000	-0.0621510909589264	0.508765703578963	0.981694336808005
0.507	0.300	0.224		-0.075		0.000	0.000	-0.241417708824245	0.788016152655902	0.0861997181190602
0.584	0.304	0.438		0.134		0.000	0.000	-0.207607545379766	0.0584872474917758	0.145573428539029
0.197	0.133	0.737		0.605		0.000	0.000	0.406181859650027	0.949789342357653	0.96218041146824
0.622	0.255	0.224		-0.031		0.000	0.000	-0.273694357074852	0.402425610376201	0.257964607342506
0.644	0.917	0.765		-0.151		0.000	0.000	0.0666000699949894	0.686055934430914	0.525709194587372
0.356	0.624	0.761		0.137		0.000	0.000	0.209627937378776	0.900885548741491	0.546686513978881
0.293	0.331	0.347		0.016		0.000	0.000	-0.37002035352452	0.156575682847947	0.609707632458807
0.404	0.437	0.585		0.149		0.000	0.000	-0.120217686259217	0.577269485974213	0.600918353491784
0.681	0.106	0.418		0.313		0.000	0.000	-0.0533851126875803	0.337664561450088	0.473949790207231
0.299	0.526	0.397		-0.129		0.000	0.000	0.0291644725852084	0.75133941830618	0.976277733338725
0.609	0.882	0.481		-0.401		0.000	0.000	-0.192807428180199	0.163989529753568	0.901765533633729
0.962	0.348	0.689		0.341		0.000	0.000	0.0545199944526653	0.155537974063137	0.466902095279595
0.665	0.725	0.823		0.099		0.000	0.000	0.238817085659156	0.0623674716809571	0.0770286748726459
0.555	0.094	0.530		0.436		0.000	0.000	0.197298597374804	0.595943067440196	0.406383021556636
0.788	0.574	0.111		-0.464		0.000	0.000	-0.140692118364577	0.202593015722717	0.935804242112556
0.588	0.356	0.362		0.006		0.000	0.000	-0.1929333061958	0.637347626346407	0.620594972552808
0.226	0.527	0.745		0.218		0.000	0.000	-0.140387072346753	0.86753810402992	0.664561848509224
0.475	0.349	0.355		0.007		0.000	0.000	-0.119814518996629	0.833763155249159	0.103521998381284
0.017	0.485	0.602		0.117		0.000	0.000	-0.395160664695922	0.882050617516472	0.39823478456621
0.938	0.858	0.676		-0.182		0.000	0.000	0.136165189230098	0.928927482963683	0.905107257781653
0.815	0.779	0.257		-0.522		0.000	0.000	-0.0377043029916823	0.496256542405469	0.751593257934031
0.298	0.320	0.137		-0.182		0.000	0.000	-0.276989163110879	0.0105091292549794	0.651647252658255
0.156	0.908	0.674		-0.234		0.000	0.000	-0.0203216237595849	0.411542098753534	0.556220483477269
0.885	0.507	0.413		-0.094		0.000	0.000	-0.0876067381944585	0.874769199075366	0.355244985168234
0.347	0.431	0.827		0.395		0.000	0.000	-0.255017242349273	0.325847267021653	0.400179049697976
0.468	0.676	0.706		0.029		0.000	0.000	0.284768009072382	0.65484822653035	0.850905869160745
0.120	0.715	0.377		-0.338		0.000	0.000	-0.189105927176234	0.625727863677577	0.317727429230572
0.531	0.675	0.902		0.227		0.000	0.000	0.380198501550675	0.0316521637348391	0.463527890507101
0.419	0.542	0.773		0.232		0.000	0.000	-0.222404727337969	0.252279599786782	0.113499558872634
0.547	0.502	0.538		0.037		0.000	0.000	0.00456932479023608	0.919735712217621	0.18297042288613
0.840	0.575	0.219		-0.356		0.000	0.000	-0.329091299033694	0.577059263556695	0.464224142889501
0.580	0.650	0.545		-0.105		0.000	0.000	0.0400851030588839	0.0405500159742197	0.503370818236866
0.446	0.802	0.457	-0.091	-0.344	0.010	0.000	0.000	-0.0266705289660787	0.879046791618352	0.517116142519547
0.595	0.474	0.711		0.237		0.000	0.000	0.15643596726985	0.485066961737116	0.996029509790534
0.572	0.369	0.698		0.330		0.000	0.000	-0.0121245967464308	0.262505408419396	0.592041992793375
0.660	0.498	0.598		0.100		0.000	0.000	-0.0162160548490136	0.246189948950813	0.694430589724403
0.356	0.493	0.389		-0.104		0.000	0.000	0.0692216415074366	0.378082962767034	0.0255246127399238
0.301	0.882	0.703		-0.180		0.000	0.000	-0.0962600662311591	0.724211367597775	0.33200197317224
0.419	0.428	0.411		-0.017		0.000	0.000	-0.0139503129996204	0.0359994584112592	0.122664354422065
0.687	0.448	0.386		-0.062		0.000	0.000	-0.155723036743216	0.455114946712274	0.00279145686490264
0.525	0.350	0.578		0.228		0.000	0.000	0.343300421137338	0.184101537769031	0.614306927636863
0.480	0.448	0.506		0.058		0.000	0.000	-0.0984413461196509	0.206291770777157	0.336951548324399
0.547	0.609	0.702		0.093		0.000	0.000	-0.194229403248522	0.770747149919072	0.693991807231036
0.500	0.467	0.871		0.404		0.000	0.000	-0.018471065239224	0.200830937024492	0.619220079808918
0.450	0.705	0.682		-0.023		0.000	0.000	0.0631639420601913	0.723596315232717	0.544740485386929
0.504	0.390	0.212		-0.178		0.000	0.000	-0.401412186749883	0.818132423759058	0.0632605089153336
0.920	0.587	0.563		-0.023		0.000	0.000	-0.0382220823801155	0.755034870160495	0.701925839370272
0.109	0.451	0.402		-0.048		0.000	0.000	-0.296519296160503	0.84404585807735	0.704887431866431
0.676	0.459	-0.042		-0.501		0.000	0.000	-0.278701222400802	0.67057010691667	0.0596568003526934
0.265	0.395	0.527		0.132		0.000	0.000	-0.0230918315283638	0.418321337290272	0.910641485299867
0.627	0.574	0.526		-0.049		0.000	0.000	0.0402992040468343	0.185082425020929	0.434913528130319
0.069	0.701	0.558		-0.142		0.000	0.000	-0.199291113150865	0.286867641768322	0.0368580971291877
0.631	0.405	0.852		0.447		0.000	0.000	0.175515162704924	0.571631758950955	0.887886471731842
0.350	0.385	0.460		0.075		0.000	0.000	0.181902745274917	0.520190344524992	0.109063859582847
0.868	0.616	0.791		0.175		0.000	0.000	-0.0940020646508409	0.451764450461883	0.256831628944024
0.157	0.689	0.685		-0.004		0.000	0.000	0.0281454329446296	0.778996601763568	0.115640932712558
0.267	0.277	0.470		0.193		0.000	0.000	0.14080075938365	0.321870165377138	0.288271294952841
0.844	0.163	0.134		-0.029		0.000	0.000	-0.0362623658644545	0.452622108552701	0.166749515765016
0.616	0.157	0.445		0.288		0.000	0.000	-0.207875896599388	0.812031027537317	0.900928336603134
0.184	0.573	0.067		-0.506		0.000	0.000	0.193155091555465	0.695516128203248	0.682215203126744
0.358	0.715	0.276		-0.439		0.000	0.000	-0.116403985729861	0.364268569601916	0.45545829347189
0.341	0.668	0.448		-0.220		0.000	0.000	-0.00914386772189385	0.192635416754672	0.411436211799298
0.789	0.919	0.402		-0.517		0.000	0.000	-0.0254114748557974	0.560149024434704	0.53861574315379
0.255	0.248	0.641		0.393		0.000	0.000	-0.0488413202728892	0.923794215323584	0.996628129163
0.640	0.290	0.567		0.277		0.000	0.000	0.0853506795622433	0.564180873129134	0.716685892746398
0.888	0.260	0.687		0.427		0.000	0.000	-0.186741277630279	0.562924775677016	0.298495191963909
0.776	0.777	0.767		-0.010		0.000	0.000	-0.027865408311953	0.353871672895887	0.1368460403188
0.348	0.524	0.682		0.158		0.000	0.000	0.104352804806832	0.274260991495611	0.840896483814128
0.823	0.190	0.379		0.189		0.000	0.000	0.107642386026444	0.230666489220866	0.5451873411554
0.761	0.545	0.407		-0.138		0.000	0.000	0.303575876264268	0.613440986632834	0.814346785214897
0.182	0.547	0.656		0.109		0.000	0.000	0.106031324248926	0.316375411635661	0.319008885439435
0.737	0.216	0.946		0.730		0.000	0.000	0.364480435535961	0.528286660335581	0.423849599662208
0.870	0.325	0.081		-0.244		0.000	0.000	-0.0862790967278613	0.551985702875056	0.815426616241585
0.924	0.726	0.460		-0.266		0.000	0.000	-0.0490110171102538	0.395492654896689	0.80089908049983
0.160	0.611	0.782		0.172		0.000	0.000	-0.0172344600067757	0.568625583257609	0.289088470013632
0.399	0.469	0.977		0.508		0.000	0.000	0.0475672634561613	0.610105591701595	0.861011762277021
0.391	0.174	0.224		0.050		0.000	0.000	-0.0651014379987021	0.617728239732361	0.0740596818956122
0.546	0.702	0.627		-0.075		0.000	0.000	-0.173450747558078	0.112507158783478	0.228764375408083
0.233	0.158	0.550		0.393		0.000	0.000	0.163366639924536	0.0159883191599	0.719879434685219
0.589	0.595	0.827		0.233		0.000	0.000	0.221551209106587	0.676701713079505	0.344510776770696
0.487	0.190	0.830		0.641		0.000	0.000	0.167273299096231	0.594471463258477	0.0969107910861728
0.169	0.713	0.873		0.160		0.000	0.000	-0.108562340655651	0.746177496168791	0.473334657084183
0.359	0.205	0.575	-0.160	0.369	-0.143	0.000	0.000	0.222520256306861	0.474259125752157	0.161666424681246
0.587	0.435	0.694		0.259		0.000	0.000	0.312673327071755	0.90518602489526	0.788180763789435
0.471	0.521	0.627		0.106		0.000	0.000	0.177694967478483	0.404512373280402	0.168800156688628
0.358	0.581	0.549		-0.032		0.000	0.000	0.389158769506138	0.158954155910078	0.625468129337259
0.675	0.513	0.017		-0.496		0.000	0.000	-0.469399946606354	0.195288681887871	0.0843294004510499
0.755	0.844	0.197		-0.646		0.000	0.000	-0.148390878741656	0.592822813608421	0.369064496027997
0.457	0.574	0.657		0.083		0.000	0.000	0.29085207765928	0.358993986352397	0.47805506509766
0.441	0.654	0.586		-0.069		0.000	0.000	0.111694742999724	0.0898438912051677	0.0273577577917548
0.930	0.572	0.644		0.072		0.000	0.000	0.186268075653251	0.111126344636773	0.824614455326241
0.585	0.858	0.823		-0.034		0.000	0.000	0.0277630201003517	0.059650778632258	0.131923977002484
0.430	0.566	0.213		-0.353		0.000	0.000	0.00110745090701767	0.860071737195499	0.488963304710821
0.471	0.202	0.282		0.080		0.000	0.000	0.14515496428838	0.0699083739180042	0.526990586547665
0.396	0.316	0.816		0.500		0.000	0.000	-0.00189540809884337	0.89984727875008	0.752044275194509
0.494	0.621	0.671		0.050		0.000	0.000	0.136874052418302	0.398995515425254	0.031255293328734
0.350	0.788	0.626		-0.161		0.000	0.000	0.117285883751123	0.420863968049445	0.0333544085754722
0.377	0.607	0.637		0.030		0.000	0.000	-0.177701574932976	0.91915309133341	0.771697993507057
0.220	0.831	0.407		-0.423		0.000	0.000	-0.23231551050213	0.857276902004892	0.175055155626774
0.208	0.370	0.768		0.398		0.000	0.000	0.0528449488985234	0.306007547779878	0.475059502857467
0.453	0.139	0.443		0.304		0.000	0.000	0.134583455986178	0.337963727898921	0.439795388563865
0.313	0.201	0.185		-0.015		0.000	0.000	0.138326695346712	0.558775778580103	0.960851515711122
0.560	0.613	0.471		-0.142		0.000	0.000	-0.266325756119575	0.648002738731387	0.301937241764346
0.282	0.397	0.547		0.150		0.000	0.000	0.276181911708729	0.0462317393759953	0.324860627697649
0.453	0.756	0.520		-0.236		0.000	0.000	-0.10241860762645	0.932561340058939	0.493162837622319
0.118	0.602	0.457		-0.144		0.000	0.000	-0.206462680214672	0.795744149539809	0.105758175399185
0.625	0.805	0.283		-0.523		0.000	0.000	-0.203429641109279	0.59240531578331	0.874491165922161
0.706	0.655	0.307		-0.348		0.000	0.000	-0.234727597651574	0.36061118047808	0.159534217308867
0.364	0.275	0.390		0.115		0.000	0.000	0.272406682361947	0.400698702770825	0.439579028262778
0.490	0.362	0.665		0.303		0.000	0.000	-0.158741296238104	0.210500894594991	0.584188712710778
0.342	0.820	0.555		-0.265		0.000	0.000	-0.203229853742853	0.299973179521164	0.324545013015806
0.299	0.523	0.303		-0.219		0.000	0.000	-0.20098590548008	0.566264352289601	0.289877264379487
0.602	0.273	0.619		0.346		0.000	0.000	-0.115851489544418	0.794136116599226	0.990942360125836
0.697	0.763	0.332		-0.431		0.000	0.000	-0.111514068546958	0.348870290439137	0.999272744879192
0.792	0.343	-0.001		-0.344		0.000	0.000	-0.193670839155839	0.324637805415679	0.061605569980899
0.589	0.692	0.896		0.205		0.000	0.000	-0.078088619217648	0.740256850996742	0.494539038121895
0.231	0.583	0.715		0.132		0.000	0.000	-0.0238815200723493	0.84606040182563	0.342219484573133
0.274	0.300	0.679		0.379		0.000	0.000	-0.118504970762268	0.361128005241955	0.131283729149383
0.744	0.279	0.456		0.177		0.000	0.000	0.40494594154176	0.526099690723232	0.857250667951888
0.458	0.381	0.176		-0.205		0.000	0.000	0.19378809039976	0.748325915356496	0.652739009823307
0.450	0.455	0.425		-0.030		0.000	0.000	-0.0272985599713425	0.321640061060775	0.274810884779834
0.918	0.664	0.505		-0.159		0.000	0.000	-0.0552379345134546	0.965007499950454	0.19098428442734
0.645	0.534	0.331		-0.203		0.000	0.000	0.0356622407403827	0.132927627967494	0.094579594227964
0.552	0.479	0.376		-0.103		0.000	0.000	-0.268360287711461	0.615136063877602	0.695521839315798
0.684	0.470	0.840		0.370		0.000	0.000	0.390584277579752	0.706876400573049	0.941379054604093
0.560	0.809	1.012		0.203		0.000	0.000	0.179096787439428	0.69300079143638	0.27420107531501
0.533	0.281	0.655		0.373		0.000	0.000	0.24782092939425	0.502313623234012	0.881809731162738
0.628	0.050	0.442		0.392		0.000	0.000	0.173253204782764	0.0993133261346172	0.511910778145825
0.817	0.275	0.237		-0.038		0.000	0.000	-0.405718483301934	0.759334311880625	0.615618236777299
0.584	0.311	0.427		0.116		0.000	0.000	0.230396095543233	0.689551369387389	0.908704765237981
0.292	0.183	0.456		0.273		0.000	0.000	-0.160826849590694	0.943373056287727	0.575277395428952
0.222	0.834	0.294		-0.540		0.000	0.000	0.236663107945813	0.201110698258649	0.519459182949345
0.793	0.433	0.515	-0.461	0.083	-0.274	0.000	0.000	0.0762953952783076	0.180969752608291	0.551535899418608
0.712	0.528	0.948		0.420		0.000	0.000	0.0725247109531237	0.0717214975545458	0.140310306766358
0.116	0.546	0.812		0.266		0.000	0.000	0.294336000240636	0.577515096383596	0.84489807894489
0.471	0.546	0.507		-0.039		0.000	0.000	0.108658926861737	0.11799062356466	0.0372982964857179
0.806	0.404	0.348		-0.056		0.000	0.000	-0.182681171395823	0.432254130422874	0.036919996568689
0.567	0.375	0.825		0.450		0.000	0.000	0.39210662858786	0.363490247564311	0.42612587753986
0.535	0.303	0.550		0.248		0.000	0.000	-0.00559889207681841	0.972805537566624	0.356577709436367
0.391	0.505	0.466		-0.039		0.000	0.000	-0.116265764247202	0.264216932961923	0.991625043996517
0.586	0.350	0.605		0.255		0.000	0.000	0.0242619862497784	0.507779817858973	0.620872027569215
0.670	0.778	0.089		-0.689		0.000	0.000	-0.386376924292561	0.777218659034198	0.759254509058452
0.863	0.811	0.026		-0.785		0.000	0.000	-0.35167606508573	0.2028785606289	0.191342000373472
0.221	0.058	0.691		0.633		0.000	0.000	-0.149564508907658	0.101451712809555	0.188896261274932
0.623	0.461	0.573		0.112		0.000	0.000	0.221618714165368	0.211451453920838	0.656417052792312
0.297	0.496	0.748		0.252		0.000	0.000	-0.105878486690197	0.948207895245749	0.220445918982456
0.418	0.138	0.788		0.650		0.000	0.000	0.215921290274118	0.558363773910566	0.459130704301741
0.662	0.051	-0.074		-0.125		0.000	0.000	-0.232502529088856	0.343603886175168	0.403254512898288
0.294	0.606	0.846		0.240		0.000	0.000	-0.047067501447495	0.093265959638849	0.199755197132624
0.600	0.679	0.534		-0.145		0.000	0.000	-0.241908842645264	0.291727983744387	0.161736016253373
0.502	0.141	0.620		0.479		0.000	0.000	0.284460134986657	0.148479777907282	0.531090420534775
0.643	0.322	0.201		-0.121		0.000	0.000	-0.158144903758905	0.745788131710675	0.0807068050436557
0.592	0.630	0.154		-0.476		0.000	0.000	0.0471338513248008	0.940635012884819	0.196744935701407
0.577	0.440	0.530		0.091		0.000	0.000	0.187087635636661	0.58335753009782	0.718570365935215
0.552	0.552	0.682		0.131		0.000	0.000	0.18814604556263	0.715697586792788	0.628698479069429
0.084	0.447	0.745		0.298		0.000	0.000	-0.0313698564361322	0.941956133142953	0.967867052670839
0.178	0.593	0.540		-0.054		0.000	0.000	0.0626245933863155	0.975784938501462	0.154407240977342
0.324	0.717	0.507		-0.210		0.000	0.000	0.320592355240972	0.306760358090127	0.659948059049769
0.442	0.648	0.572		-0.076		0.000	0.000	0.0663369831583117	0.206396667507941	0.315660457880703
0.438	0.744	0.500		-0.244		0.000	0.000	-0.0264647992869344	0.819038031091983	0.565154586608842
0.570	0.313	0.472		0.160		0.000	0.000	0.10231339216677	0.892329585271252	0.492455246617877
0.261	0.514	0.316		-0.198		0.000	0.000	-0.0189955386961042	0.265001173944765	0.132271612341918
0.849	0.205	0.519		0.313		0.000	0.000	-0.159846639354027	0.5004597609689	0.13792101682112
0.577	0.488	0.162		-0.326		0.000	0.000	-0.101115901459931	0.59637521667603	0.434635681452353
0.819	0.213	0.353		0.140		0.000	0.000	-0.0323614202082052	0.0762896784017946	0.741525554646739
0.456	0.764	0.732		-0.032		0.000	0.000	0.335641213866839	0.315946213820557	0.077734479430031
0.556	0.112	0.174		0.062		0.000	0.000	-0.2871333235196	0.669282812103648	0.161651940848693
0.366	0.301	0.463		0.162		0.000	0.000	-0.00641263925411725	0.874303889719623	0.241501250783083
0.392	0.649	0.958		0.309		0.000	0.000	0.137400482022082	0.766772210444701	0.421056937634653
0.748	0.444	0.365		-0.079		0.000	0.000	0.0326859671263762	0.763400199002095	0.581784467799445
0.819	0.350	0.290		-0.060		0.000	0.000	-0.289619552056023	0.673185927002427	0.130716063350906
0.111	0.242	0.837		0.595		0.000	0.000	-0.10934688539928	0.829449180827371	0.134846981300361
0.776	0.227	0.623		0.396		0.000	0.000	0.220209378405943	0.163085354573819	0.324040414317311
0.111	0.424	0.938		0.514		0.000	0.000	0.119255152748998	0.799617516130018	0.449794435335985
0.350	0.529	0.270		-0.259		0.000	0.000	-0.0837727343138682	0.0774515325300773	0.243758663610009
0.122	0.688	0.689		0.000		0.000	0.000	0.355750749848656	0.616892114486333	0.596861938304992
0.572	0.421	0.431		0.010		0.000	0.000	0.2771588987284	0.451519953672679	0.987473360762336
0.173	0.634	0.066		-0.568		0.000	0.000	0.0303285689513569	0.926845892753434	0.929140215394482
0.548	0.574	0.478		-0.096		0.000	0.000	0.0994333860554182	0.386459275770526	0.304386896454247
0.971	0.608	0.156		-0.452		0.000	0.000	-0.135163364403185	0.0671400994267555	0.225031623245868
0.700	0.170	0.280		0.110		0.000	0.000	-0.10026061402231	0.0517453696994807	0.773398498718135
0.468	0.736	0.534		-0.202		0.000	0.000	0.175688402562899	0.532293947722386	0.721087830897547
0.621	0.346	0.620	-0.283	0.274	-0.141	0.000	0.000	0.320648684865012	0.0463744050322325	0.914695103180185
0.556	0.228	0.747		0.519		0.000	0.000	-0.012880941415825	0.833989492584295	0.90445291725144
0.627	0.378	0.588		0.210		0.000	0.000	0.147422749289613	0.967030014645932	0.7080403474742
0.325	0.967	0.884		-0.083		0.000	0.000	0.255942258176651	0.884773298377164	0.373550209724516
0.734	0.316	0.175		-0.142		0.000	0.000	-0.319341635776051	0.918960036255478	0.54281399471324
0.760	0.497	0.252		-0.245		0.000	0.000	-0.0178466909293337	0.957616470789765	0.697753631988636
0.544	0.090	0.728		0.638		0.000	0.000	0.26287473811122	0.396472916224893	0.842753902164557
0.675	0.690	0.431		-0.259		0.000	0.000	0.133084335677176	0.236206988185315	0.962358409221066
0.588	0.282	0.463		0.181		0.000	0.000	-0.0744616813767286	0.163377610637239	0.0569748593789415
0.174	0.586	0.121		-0.465		0.000	0.000	-0.309822101856294	0.0536610422528527	0.536563192193061
0.445	0.301	0.841		0.540		0.000	0.000	0.147470150259137	0.672640298290224	0.473193900658533
0.518	0.332	0.778		0.446		0.000	0.000	0.252504633206768	0.0434329695101642	0.220401885357943
0.408	0.270	0.260		-0.010		0.000	0.000	-0.0609040805492689	0.182879910933519	0.243723223763808
0.565	0.581	0.644		0.064		0.000	0.000	0.208212490432922	0.794664681427786	0.288727341930666
0.383	0.480	0.755		0.275		0.000	0.000	-0.0692801547739594	0.0247053437012936	0.803089377221307
0.866	0.434	0.015		-0.419		0.000	0.000	-0.0766829432142706	0.473530419185366	0.350455195783382
0.423	0.733	0.234		-0.499		0.000	0.000	-0.321926669374797	0.495112795811042	0.881495741571927
0.209	0.537	0.519		-0.018		0.000	0.000	0.241153160190155	0.287853012845305	0.231714984524786
0.399	0.152	0.361		0.209		0.000	0.000	0.0179808594541713	0.623324369696759	0.961820139261328
0.636	0.335	0.416		0.080		0.000	0.000	-0.0180208446289018	0.116570303754551	0.6634840782996
0.719	0.254	0.558		0.304		0.000	0.000	-0.0440729406139672	0.266759292929333	0.946167205189013
0.449	0.908	0.599		-0.309		0.000	0.000	0.0415023403607514	0.828640703079904	0.679406783881179
0.484	0.715	0.969		0.253		0.000	0.000	0.225815275067443	0.265704854573788	0.819109088018941
0.558	0.393	0.375		-0.018		0.000	0.000	-0.061904064226131	0.47182653566802	0.933519964091654
0.464	0.645	0.696		0.052		0.000	0.000	0.214604592983404	0.697882721410829	0.998656126157072
0.232	0.625	0.848		0.223		0.000	0.000	-0.0305847062135172	0.27341968608806	0.137432393996516
0.446	0.382	0.517		0.134		0.000	0.000	0.052913311839422	0.767744824203633	0.580525737450139
0.696	0.504	0.391		-0.113		0.000	0.000	0.274078800994536	0.28573221229004	0.30865898920811
0.716	0.144	0.645		0.501		0.000	0.000	-0.00425618815924864	0.0749247216763292	0.538685964620807
0.217	0.082	0.905		0.823		0.000	0.000	-0.0111807794177456	0.0381804437205881	0.222024007505282
0.952	0.576	0.312		-0.264		0.000	0.000	-0.0978325112008828	0.356377465643269	0.829476389040768
0.353	0.739	0.294		-0.445		0.000	0.000	0.285711684412925	0.583813133378794	0.232535261748145
0.710	0.884	0.403		-0.481		0.000	0.000	-0.142069853619014	0.159030018335557	0.496098529896172
0.365	0.396	0.474		0.078		0.000	0.000	-0.33745567151455	0.148153669309063	0.46091998374586
0.392	0.305	0.431		0.127		0.000	0.000	-0.329246126036077	0.763635435032415	0.0458918879044254
0.258	0.467	0.468		0.001		0.000	0.000	0.419116018050036	0.863705133027034	0.471843705125385
0.580	0.628	0.557		-0.071		0.000	0.000	-0.0756746053959739	0.308235605665158	0.902256106924386
0.835	0.129	0.666		0.538		0.000	0.000	0.274578135764623	0.0506507794515117	0.582086442624837
0.100	0.462	0.490		0.028		0.000	0.000	0.269661040176438	0.879286172638956	0.610249711427443
0.840	0.514	0.082		-0.431		0.000	0.000	-0.0147091655999549	0.166672272525594	0.163494797366704
0.632	0.956	0.531		-0.425		0.000	0.000	0.350250111028104	0.233342213344658	0.83370909190985
0.487	0.788	0.296		-0.491		0.000	0.000	-0.363804219959132	0.723778182875949	0.0394080719809303
0.542	0.406	0.324		-0.082		0.000	0.000	0.0436300716121392	0.391442130723992	0.205354851500834
0.313	0.715	0.528		-0.187		0.000	0.000	-0.327676887973762	0.302386719656512	0.636692779601265
0.449	0.126	0.880		0.754		0.000	0.000	0.274436246650346	0.134838541119454	0.590761786140004
0.441	0.353	0.508		0.155		0.000	0.000	-0.00758189888010219	0.778559707434174	0.543780011729534
0.363	0.440	0.129		-0.311		0.000	0.000	-0.313437559256648	0.468281577080059	0.845209038448744
0.542	0.322	0.254		-0.068		0.000	0.000	-0.181711925895346	0.415170746391842	0.774997726101729
0.756	0.577	0.305		-0.272		0.000	0.000	-0.0462285638177146	0.382504321202404	0.404159578146027
0.680	0.500	0.365		-0.135		0.000	0.000	-0.158229290599607	0.46337665103324	0.975581678808808
0.284	0.643	0.570	0.133	-0.073	0.064	0.000	0.000	-0.165605538461538	0.393671582723631	0.0695931810604944
0.196	0.435	0.130		-0.305		0.000	0.000	0.117011594016674	0.150849152605816	0.544670156429892
0.961	0.462	0.287		-0.176		0.000	0.000	-0.131385837055454	0.138946046164961	0.983353413637691
0.536	0.511	0.698		0.186		0.000	0.000	-0.0777502834535141	0.260168039768416	0.738049222462676
0.486	0.504	0.699		0.195		0.000	0.000	-0.00933989467720589	0.425628861387631	0.736945119687951
0.384	0.349	0.620		0.271		0.000	0.000	0.192482188248753	0.984844792418645	0.551080585374304
0.552	0.642	1.012		0.371		0.000	0.000	0.105171952379824	0.623529639544939	0.918533483897246
0.315	0.697	0.734		0.037		0.000	0.000	-0.0383932207872615	0.522108516027274	0.215617618884548
0.398	0.232	0.452		0.219		0.000	0.000	0.291226887962857	0.667693897136375	0.251133765460457
0.276	0.293	0.121		-0.171		0.000	0.000	-0.201664581922866	0.852419746973747	0.112876951755519
0.385	0.738	0.905		0.166		0.000	0.000	0.0377360681103748	0.515246876345608	0.262984674769373
0.746	0.339	0.898		0.559		0.000	0.000	0.400168711749058	0.370651032646128	0.504243696589561
0.704	0.319	0.332		0.013		0.000	0.000	-0.250071455114995	0.485092368620315	0.626145146097231
0.072	0.865	0.221		-0.644		0.000	0.000	0.0370148829424617	0.625455540606179	0.977743327844425
0.436	0.796	0.550		-0.246		0.000	0.000	0.100063912596596	0.098703687362079	0.488501261229149
0.782	0.551	0.540		-0.010		0.000	0.000	-0.10993077719823	0.111694461441811	0.152511206846086
0.579	0.552	0.413		-0.139		0.000	0.000	0.0216909775894893	0.985296971429037	0.605990065242966
0.754	0.479	0.623		0.144		0.000	0.000	-0.0225237893578619	0.179596445253051	0.39057484651754
0.358	0.649	0.459		-0.190		0.000	0.000	-0.209640187783915	0.384909251379402	0.718312260337173
0.926	0.883	0.406		-0.477		0.000	0.000	-0.358462386655813	0.977967917672634	0.373079791710547
0.639	0.562	0.505		-0.057		0.000	0.000	0.102063484300121	0.907711704918813	0.526799354514252
0.393	0.216	0.224		0.008		0.000	0.000	-0.334662167690915	0.969455133998337	0.539564580225918
0.394	0.589	0.358		-0.232		0.000	0.000	-0.10219453784866	0.00952322400694801	0.797206600639339
0.840	0.195	0.363		0.169		0.000	0.000	-0.0643267011137847	0.195877075135954	0.745122013606809
0.698	0.497	0.376		-0.121		0.000	0.000	-0.237614874357497	0.6074037688521	0.389721369856121
0.531	0.305	0.631		0.326		0.000	0.000	-0.21963727572782	0.802951991359523	0.553262761719058
0.858	0.125	0.957		0.832		0.000	0.000	0.29301269344351	0.962848377951103	0.773725639205264
0.546	0.393	0.436		0.043		0.000	0.000	0.0647165044531855	0.0512592608644403	0.883620626757714
0.413	0.289	0.588		0.299		0.000	0.000	0.0757618795037921	0.39553830895276	0.501590069090775
0.983	0.673	0.361		-0.312		0.000	0.000	-0.0849694917031255	0.832203648438289	0.318015128438925
0.614	0.818	0.586		-0.232		0.000	0.000	0.311117447745734	0.26506842559287	0.940479874765873
0.733	0.462	0.441		-0.021		0.000	0.000	0.0486570114448294	0.182832806494941	0.541206372880677
0.836	0.203	0.319		0.117		0.000	0.000	-0.105649829519347	0.729510519263821	0.285760412344427
0.073	0.187	0.443		0.256		0.000	0.000	0.157624363279591	0.714003764797556	0.0930280343896506
0.422	0.222	0.370		0.148		0.000	0.000	-0.074983823124619	0.0748301109429212	0.535774307571731
0.727	0.356	0.712		0.356		0.000	0.000	0.204682192524875	0.269125607278542	0.142618846831931
0.170	0.406	0.469		0.063		0.000	0.000	0.195601890882848	0.548032648716955	0.944560057601841
0.566	0.480	0.337		-0.144		0.000	0.000	0.362826503375227	0.0911210301319404	0.652728193842179
0.274	0.251	0.432		0.180		0.000	0.000	-0.252303658833399	0.151773160402225	0.847004426583753
0.943	0.702	0.741		0.039		0.000	0.000	0.0103794330846281	0.903261128349551	0.12416336999947
0.512	0.434	0.979		0.545		0.000	0.000	0.234471766127639	0.445702027418794	0.300522799027515
0.390	0.142	0.335		0.194		0.000	0.000	0.0246654563356719	0.997165529720622	0.363061606014741
0.559	0.367	0.368		0.001		0.000	0.000	0.0043463678871834	0.204855249604651	0.77769220244565
0.787	0.692	0.558		-0.134		0.000	0.000	-0.0198006858006067	0.322262140334571	0.726617666596552
0.531	0.380	0.542		0.162		0.000	0.000	0.25744313799392	0.103869919465376	0.417086562173553
0.640	0.738	0.222		-0.516		0.000	0.000	-0.180700707994756	0.407787953767057	0.609534659519794
0.406	0.443	0.921		0.478		0.000	0.000	0.0805309002067375	0.162457757028061	0.0681565594902462
0.559	0.226	0.121		-0.105		0.000	0.000	-0.168944181001332	0.582257584115281	0.82701671540193
0.421	0.864	0.709		-0.155		0.000	0.000	-0.21520465571313	0.297223044776574	0.762431340339748
0.732	0.392	0.762		0.370		0.000	0.000	0.29632276309498	0.928568197739638	0.375320632112001
0.495	0.250	0.116	-0.166	-0.134	-0.240	0.000	0.000	0.135665530932171	0.307064426495198	0.638716766996692
0.186	0.508	0.259		-0.250		0.000	0.000	0.159861455225329	0.729283704585115	0.696010536475248
0.746	0.319	0.810		0.491		0.000	0.000	-0.0813514110997534	0.194133499855547	0.919095873698416
0.494	0.336	0.597		0.261		0.000	0.000	0.356496229055899	0.637634631668958	0.948553753191846
0.579	0.252	0.540		0.288		0.000	0.000	0.160555577829864	0.64582719996113	0.679459391012265
0.348	0.413	0.579		0.167		0.000	0.000	0.116404643094145	0.0604748250734106	0.701708034962207
0.900	0.741	0.171		-0.570		0.000	0.000	-0.112824328224477	0.670352294538586	0.957368809445647
0.733	0.817	0.554		-0.263		0.000	0.000	-0.171075521553924	0.571020382907253	0.833822697934409
0.447	0.547	0.495		-0.052		0.000	0.000	0.0335954682932452	0.108244253677725	0.468060315268215
0.654	0.422	0.180		-0.242		0.000	0.000	-0.345225467925252	0.391556945219149	0.2033041527357
0.270	0.833	0.478		-0.355		0.000	0.000	-0.000221597761618009	0.468089714365495	0.0341424524646092
0.540	0.245	0.729		0.484		0.000	0.000	-0.0736817110121734	0.811749310684391	0.940883899512584
0.624	0.408	0.275		-0.133		0.000	0.000	-0.229568605426842	0.649687602212313	0.242114830067099
0.704	0.338	0.351		0.013		0.000	0.000	0.129946150899168	0.71675028465029	0.517840189782153
0.392	0.482	0.659		0.177		0.000	0.000	0.117471062487498	0.779912380121067	0.697962673902613
0.422	0.414	0.144		-0.270		0.000	0.000	-0.161491490867378	0.8344853958627	0.332776189552851
0.748	0.731	0.779		0.048		0.000	0.000	0.356605491996781	0.191602443324234	0.539842388360449
0.063	0.343	0.639		0.295		0.000	0.000	0.463673925166002	0.924371131055825	0.023556253481656
0.312	0.477	0.666		0.189		0.000	0.000	0.129982129078405	0.9260578964864	0.995525240532619
0.276	0.429	0.455		0.026		0.000	0.000	0.00863289766433878	0.225638273433866	0.259736685364287
0.785	0.590	0.650		0.060		0.000	0.000	-0.117666567031586	0.229545600681075	0.760150841478175
0.355	0.703	0.959		0.257		0.000	0.000	0.327311586654533	0.929668390340116	0.233329046451747
0.251	0.488	0.380		-0.107		0.000	0.000	0.17094269806344	0.0922114107933993	0.687439048903423
0.568	0.634	0.174		-0.460		0.000	0.000	-0.089548398393536	0.536776647747575	0.00509924860509536
0.521	0.183	0.515		0.332		0.000	0.000	0.0531408934294965	0.902142628831463	0.542651332768805
0.528	0.653	0.102		-0.551		0.000	0.000	-0.133128799905514	0.727711148405116	0.526721802379424
0.504	0.548	0.786		0.238		0.000	0.000	0.10936774073305	0.101680236855604	0.15422431523173
0.137	0.545	0.839		0.293		0.000	0.000	-0.367269588369517	0.498708103687523	0.735672279678439
0.269	0.379	0.353		-0.026		0.000	0.000	-0.207348424991598	0.621520466973644	0.431488658892963
0.489	0.838	0.990		0.152		0.000	0.000	0.289673273479489	0.27553651762225	0.430397993556241
0.627	0.360	0.454		0.093		0.000	0.000	-0.0547333147552984	0.727576431928237	0.752519976133313
0.591	0.072	0.752		0.680		0.000	0.000	-0.0197353725654818	0.994749737298168	0.870483140079826
0.225	0.469	0.203		-0.265		0.000	0.000	0.205171100418509	0.575761021842101	0.203968379677414
0.189	0.340	0.468		0.128		0.000	0.000	0.0687433331798561	0.591810086705798	0.915497736567036
0.370	0.555	0.460		-0.095		0.000	0.000	-0.261018347342106	0.248451126422647	0.544209557348853
0.165	0.686	0.776		0.090		0.000	0.000	0.116630711462274	0.187006969005631	0.892102368131301
0.687	0.584	0.668		0.084		0.000	0.000	-0.317743166718303	0.645635740940074	0.101489809273628
0.699	0.934	0.756		-0.178		0.000	0.000	-0.0135069939486113	0.616986384665383	0.453896166964707
0.487	0.504	0.404		-0.100		0.000	0.000	0.106593856612141	0.967635933606763	0.33356630678561
0.398	0.223	0.873		0.649		0.000	0.000	-0.240832414581512	0.310827124581936	0.992709426909913
0.644	0.241	0.130		-0.112		0.000	0.000	0.0855998892250935	0.619104201336222	0.913909750229538
0.780	0.678	0.109		-0.569		0.000	0.000	-0.16915490273068	0.876548038914453	0.765144460114031
0.358	0.658	0.547		-0.111		0.000	0.000	0.00738933164157098	0.74878368001979	0.0841572285984874
0.735	0.175	0.617		0.442		0.000	0.000	0.223739693923822	0.450087490698487	0.171504949163913
0.627	0.436	0.402		-0.034		0.000	0.000	0.452956573909896	0.338194461536023	0.702335173703224
0.687	0.850	0.385		-0.465		0.000	0.000	-0.000165844344009958	0.825226617987082	0.87392497678306
0.689	0.720	0.111		-0.609		0.000	0.000	-0.0196630243517537	0.594985975977495	0.433082506254785
0.697	0.931	0.058		-0.873		0.000	0.000	-0.377172871836444	0.928741989393288	0.830977942120396
0.634	0.543	0.492		-0.051		0.000	0.000	-0.215341204409798	0.0717991076548367	0.0964576507524793
0.825	0.746	0.614		-0.132		0.000	0.000	-0.0381657099710174	0.182338133514913	0.81155371099998
0.917	0.578	0.379	-0.034	-0.199	-0.163	0.000	0.000	0.289892593663409	0.596302068810854	0.596659068462828
0.651	0.532	0.600		0.069		0.000	0.000	-0.209159365368528	0.607791066472521	0.529284579720265
0.848	0.445	0.787		0.343		0.000	0.000	0.0649545407157881	0.2586151405879	0.3375565706121
0.942	0.519	0.393		-0.127		0.000	0.000	0.375372018984217	0.552693281073672	0.0406577681330424
0.516	0.278	0.084		-0.194		0.000	0.000	-0.0836897225996312	0.673110134779671	0.0576296776867686
0.575	0.765	0.679		-0.086		0.000	0.000	-0.186081436605412	0.0301064086371966	0.20412152166248
0.512	0.571	0.397		-0.174		0.000	0.000	-0.0707587976006112	0.135805540321082	0.744866425781292
0.513	0.343	0.741		0.398		0.000	0.000	-0.19090042251177	0.120582804442561	0.126048420071657
0.607	0.118	0.338		0.221		0.000	0.000	-0.00819978758965545	0.566303546290014	0.553681963328391
0.908	0.228	0.558		0.331		0.000	0.000	-0.0656306460593707	0.909975854858237	0.453418599030184
0.302	0.417	0.710		0.293		0.000	0.000	-0.27320017245352	0.99348744018684	0.604023058228465
0.583	0.387	0.799		0.412		0.000	0.000	-0.0483967566884898	0.882958333084263	0.748167549462046
0.479	0.104	0.682		0.577		0.000	0.000	0.10722003963657	0.364051717301558	0.242776332294332
0.933	0.474	0.627		0.153		0.000	0.000	0.16009565551526	0.0735309750131984	0.689051691507888
0.837	0.730	0.716		-0.014		0.000	0.000	0.344922201244288	0.628754385681954	0.987819774768925
0.812	0.442	0.790		0.348		0.000	0.000	0.205958037599888	0.657907479666303	0.237614472396475
0.435	0.738	0.438		-0.300		0.000	0.000	-0.0538059719972922	0.254990188145117	0.191975141361545
0.562	0.548	0.220		-0.328		0.000	0.000	-0.133795004686598	0.625422902537737	0.204003488762224
0.840	0.732	0.311		-0.422		0.000	0.000	-0.213884159717936	0.153874054268412	0.812291970059437
0.261	0.579	0.422		-0.158		0.000	0.000	-0.369745134839287	0.111070903551592	0.560992678986945
0.231	0.536	0.439		-0.097		0.000	0.000	0.312057151310521	0.557629024923154	0.798686300530136
0.514	0.384	-0.020		-0.404		0.000	0.000	-0.104553191676394	0.291505228853122	0.67386823603766
0.517	0.165	0.178		0.012		0.000	0.000	-0.0422546938073401	0.112578529034616	0.755407954491094
0.649	0.690	0.301		-0.389		0.000	0.000	-0.280298901166394	0.841496548857957	0.566782292133305
0.265	0.593	0.285		-0.309		0.000	0.000	-0.160658693054787	0.699709348664044	0.0226326067506317
0.707	0.381	0.112		-0.269		0.000	0.000	-0.335900797469566	0.373252657795665	0.036496896602692
0.323	0.206	0.611		0.405		0.000	0.000	-0.120339487566506	0.512537450166765	0.640085028332209
0.474	0.183	0.449		0.265		0.000	0.000	0.35868748526059	0.0331806548150867	0.956042079611869
0.503	0.120	0.461		0.341		0.000	0.000	0.40189180153113	0.841198728137939	0.0515948913856819
0.121	0.400	0.529		0.129		0.000	0.000	-0.291906658777838	0.795021381059306	0.902119951159132
0.502	0.515	0.268		-0.247		0.000	0.000	-0.291193152861758	0.258152661494666	0.411618723070307
0.645	0.586	0.577		-0.009		0.000	0.000	0.181382898620556	0.734977773227073	0.434010025590005
0.311	0.186	0.803		0.618		0.000	0.000	0.00909514651093418	0.977503937335641	0.225740621194563
0.272	0.188	0.700		0.512		0.000	0.000	0.178620796438364	0.603767367516814	0.674364019183137
0.220	0.526	0.427		-0.099		0.000	0.000	-0.398955550694144	0.514343515389348	0.998389565692161
0.297	0.483	0.299		-0.184		0.000	0.000	-0.327523057549635	0.878455905978927	0.14054662416622
0.219	0.490	0.684		0.194		0.000	0.000	0.0928856148014782	0.923463387528078	0.101278951815795
0.569	0.076	0.584		0.508		0.000	0.000	0.0449580386685947	0.346889030089133	0.0833956209419461
0.276	0.215	0.783		0.568		0.000	0.000	0.11315554636427	0.48235418631802	0.392703635517087
0.178	0.114	0.189		0.075		0.000	0.000	-0.250852487170118	0.327328354495364	0.675786493622335
0.624	0.446	0.773		0.327		0.000	0.000	-0.270782637886192	0.702813115136142	0.374500919443294
0.529	0.765	0.343		-0.422		0.000	0.000	-0.0600334318064909	0.284115072211619	0.516573018621419
0.607	0.896	0.458		-0.438		0.000	0.000	0.15188424484298	0.86973091520238	0.544863853681605
0.664	0.471	0.203		-0.268		0.000	0.000	-0.272620118055917	0.882867535595277	0.357321183814199
0.277	0.370	0.284		-0.086		0.000	0.000	-0.229825616016281	0.143222336894809	0.37555731261582
0.378	0.566	0.792		0.226		0.000	0.000	0.0391454005211658	0.545514139423474	0.577274518206818
0.204	0.101	0.497		0.396		0.000	0.000	-0.00839057368585432	0.791537609662504	0.127006128351122
0.206	0.499	0.721		0.222		0.000	0.000	-0.31822816870008	0.775929171255406	0.348169773017462
0.156	0.730	0.588		-0.142		0.000	0.000	0.279115910903294	0.823581799527162	0.636607267815403
0.644	0.646	0.328		-0.318		0.000	0.000	0.0957269644357886	0.0929636458229727	0.0456709547862301
0.453	0.126	0.609	-0.081	0.483	-0.081	0.000	0.000	0.120297125237288	0.843990478958359	0.877474598183087
0.674	0.538	0.463		-0.075		0.000	0.000	-0.0329540372799641	0.838177887916611	0.563716111304191
0.640	0.443	0.369		-0.075		0.000	0.000	0.329910314573901	0.659769721662147	0.338461562565574
0.659	0.851	0.529		-0.322		0.000	0.000	0.0861237503221421	0.425853798810907	0.32840692489944
0.623	0.791	0.016		-0.775		0.000	0.000	-0.224388894808162	0.161654453756507	0.605393428537568
0.449	0.320	0.108		-0.212		0.000	0.000	-0.476568940997028	0.934561521278542	0.0423001914408548
0.716	0.711	0.692		-0.019		0.000	0.000	0.0526993196832733	0.369384579646138	0.212540431066482
0.440	0.720	0.052		-0.668		0.000	0.000	-0.369800751597343	0.660125792916948	0.616008700430087
0.197	0.506	0.874		0.368		0.000	0.000	0.0309786328458967	0.356816374393353	0.931457227741165
0.429	0.531	0.464		-0.067		0.000	0.000	-0.265424872849003	0.109374272770149	0.364018008802003
0.662	0.298	0.613		0.315		0.000	0.000	0.0286991464226396	0.914788884859724	0.988827609117902
0.495	0.412	0.514		0.102		0.000	0.000	0.248099674114791	0.869748565017813	0.917533260773989
0.663	0.655	0.179		-0.476		0.000	0.000	-0.328728650705224	0.826675202395316	0.792656677955218
0.472	0.314	0.672		0.358		0.000	0.000	0.0327891365381559	0.947615122158927	0.943081938655093
0.290	0.412	0.194		-0.218		0.000	0.000	-0.3238821679536	0.667250725037867	0.16229053081332
0.579	0.943	0.561		-0.382		0.000	0.000	0.150651917391284	0.876838563818431	0.180424134777798
0.183	0.796	0.131		-0.665		0.000	0.000	-0.0597243787084405	0.865971805742514	0.941491766182581
0.408	0.778	0.807		0.029		0.000	0.000	0.0371525152236742	0.176107396190091	0.0282163821189141
0.536	0.375	0.610		0.235		0.000	0.000	0.112575395370166	0.813974467577624	0.913070501750923
0.518	0.492	0.613		0.121		0.000	0.000	-0.0675646397679431	0.515827319669215	0.18189313650192
0.577	0.690	0.410		-0.280		0.000	0.000	-0.0761639046181799	0.237020879471853	0.211431847988853
0.394	0.395	0.451		0.055		0.000	0.000	0.110617409992855	0.332889128528493	0.0829410903320516
0.654	0.329	0.270		-0.059		0.000	0.000	0.0435967024621957	0.476635629008623	0.886901315924028
0.481	0.528	0.630		0.102		0.000	0.000	-0.051601175333203	0.522230632337086	0.174463847915624
0.404	0.220	0.903		0.683		0.000	0.000	0.0193334785337632	0.497886133651365	0.444865426406438
0.808	0.190	0.367		0.177		0.000	0.000	-0.191507735112302	0.702940800085585	0.594100375216576
0.239	0.341	0.486		0.145		0.000	0.000	-0.275674646090938	0.09331351899425	0.0975644025014318
0.392	0.721	0.658		-0.063		0.000	0.000	0.0986686456742346	0.553137811975765	0.38981327489548
0.301	0.598	0.534		-0.064		0.000	0.000	0.374026905625319	0.470268294833136	0.996803159739799
0.844	0.330	0.385		0.055		0.000	0.000	-0.00592800492457646	0.821325200870013	0.483536251032221
0.560	0.217	0.348		0.131		0.000	0.000	-0.262813190038839	0.714169388113461	0.771180783781313
0.448	0.566	0.576		0.010		0.000	0.000	0.345914045478267	0.154658278848665	0.559397553818323
0.663	0.790	0.540		-0.250		0.000	0.000	-0.202293357208018	0.287614913790043	0.965813439357263
0.643	0.591	0.623		0.032		0.000	0.000	-0.0924729633330501	0.467689233484525	0.0198936964929482
0.578	0.494	0.303		-0.192		0.000	0.000	-0.294411092280033	0.467509781422007	0.30419605781218
0.527	0.504	0.254		-0.249		0.000	0.000	-0.177662920501541	0.79405916033784	0.530464405989311
0.148	0.423	0.162		-0.261		0.000	0.000	-0.292665253206879	0.688924055206524	0.119124879007533
0.503	0.765	0.385		-0.380		0.000	0.000	0.0937401295099446	0.185029039735314	0.73945638117723
0.237	0.163	0.426		0.263		0.000	0.000	-0.312852665543374	0.594474001525891	0.0587961548519692
0.198	0.694	0.417		-0.278		0.000	0.000	-0.037980181750555	0.786047048068595	0.897926925013998
0.373	0.429	0.608		0.178		0.000	0.000	0.147116992272551	0.820048508740139	0.292137875325736
0.659	0.447	0.618		0.172		0.000	0.000	-0.0953219111784891	0.611890325926809	0.212090543870832
0.258	0.636	0.507		-0.129		0.000	0.000	0.102297681725319	0.00849361299467955	0.441816888554916
0.320	0.612	0.591		-0.021		0.000	0.000	-0.0941241263736955	0.417378334386328	0.244937746399056
0.369	0.488	1.045		0.557		0.000	0.000	0.429896025534493	0.709043546742265	0.735100020473161
0.263	0.616	0.496		-0.120		0.000	0.000	0.00178001553794045	0.905935295269731	0.584884990027093
0.481	0.582	0.843		0.261		0.000	0.000	-0.0278232732593688	0.609334894218179	0.921468267635508
0.353	0.266	0.654		0.388		0.000	0.000	-0.169261505663493	0.295030746550386	0.959125750263534
0.452	0.131	0.596		0.466		0.000	0.000	0.430277625634587	0.700769422013971	0.121432871098301
0.601	0.885	0.395		-0.489		0.000	0.000	0.0702882799415282	0.490003749384563	0.601405958481295
0.621	0.376	0.592	-0.323	0.216	-0.098	0.000	0.000	0.0957986687940788	0.474665476587893	0.765329089951366
0.217	0.579	0.479		-0.100		0.000	0.000	-0.141171355167808	0.942034920361484	0.0570230418836351
0.607	0.046	0.330		0.284		0.000	0.000	-0.0238549095446995	0.212788776231339	0.564849966764385
0.441	0.505	0.857		0.352		0.000	0.000	0.0852977781808293	0.172985030832178	0.388489243122649
0.649	0.636	0.441		-0.195		0.000	0.000	-0.332317824776794	0.582729825870428	0.251400144204743
0.106	0.777	0.734		-0.044		0.000	0.000	0.22883971564855	0.161853980204798	0.87489000488915
0.484	0.453	0.579		0.126		0.000	0.000	-0.0861011165153749	0.558283849687234	0.163231894917208
0.293	0.845	0.910		0.064		0.000	0.000	0.0917694680805105	0.15225541005364	0.675921785981432
0.558	0.463	0.727		0.264		0.000	0.000	0.124151126022024	0.488238126109934	0.607052467078478
0.700	0.364	0.718		0.355		0.000	0.000	-0.117517534006405	0.829568046617844	0.0364157807348264
0.407	0.509	0.464		-0.045		0.000	0.000	-0.00290317168734999	0.689888617521751	0.358146414053573
0.712	0.476	0.372		-0.104		0.000	0.000	0.0587366179679394	0.929406152114533	0.0219371158688454
0.383	0.451	0.481		0.030		0.000	0.000	-0.35390222046203	0.736173691688415	0.336252758508512
0.519	0.522	0.308		-0.214		0.000	0.000	-0.0859402020145516	0.692677289270851	0.947932226312111
0.355	0.812	0.533		-0.279		0.000	0.000	0.149509526708178	0.921038473287131	0.383463916377433
0.192	0.260	0.714		0.455		0.000	0.000	0.0270275728178119	0.695014634432843	0.375491926764624
0.602	0.867	0.764		-0.102		0.000	0.000	0.303125079836036	0.000542320832069022	0.492114565059898
0.552	0.218	0.277		0.059		0.000	0.000	0.123987830771258	0.667252404077015	0.084292202661247
0.495	0.613	0.550		-0.064		0.000	0.000	-0.0782433964208247	0.0976803697677103	0.447773194722282
0.591	0.404	0.510		0.106		0.000	0.000	0.242348426760142	0.450172169685441	0.105086065972439
0.213	0.251	0.724		0.473		0.000	0.000	-0.0559741368173215	0.0288428985905249	0.0433879669571117
0.585	0.602	0.519		-0.083		0.000	0.000	0.0119605736901454	0.673842546394621	0.364386003089404
0.571	0.281	0.776		0.495		0.000	0.000	0.10510635757468	0.390331673281208	0.0499863575063723
0.778	0.389	0.742		0.353		0.000	0.000	0.218286860855671	0.82825579535212	0.659473320377867
0.501	0.150	0.534		0.384		0.000	0.000	0.0762087386217101	0.127531986674016	0.622963768262136
0.346	0.475	0.258		-0.216		0.000	0.000	-0.0960125417953658	0.522479532551793	0.706528395571533
0.160	0.213	0.509		0.296		0.000	0.000	-0.372556233204541	0.366692536986828	0.545498902150568
0.254	0.435	0.799		0.364		0.000	0.000	0.172898909162652	0.384268923455882	0.846136174709187
0.539	0.306	0.311		0.004		0.000	0.000	-0.0189896051657312	0.915271080426685	0.665585540962529
0.102	0.461	0.503		0.041		0.000	0.000	-0.309692318776466	0.715388798212099	0.820921037889043
0.315	0.605	0.658		0.052		0.000	0.000	-0.307113005748069	0.810942423363603	0.92051090406597
0.520	0.473	0.706		0.232		0.000	0.000	0.326587318567957	0.576710282765647	0.751829220779482
0.767	0.354	0.742		0.388		0.000	0.000	-0.0186683714135247	0.923464203425074	0.9150070944461
0.487	0.773	0.153		-0.620		0.000	0.000	-0.251658618269624	0.423456255562388	0.38534764347407
0.712	0.066	0.189		0.123		0.000	0.000	-0.347555071448646	0.740586984415966	0.902157449883259
0.224	0.310	0.591		0.280		0.000	0.000	0.236545286119998	0.677675228203469	0.809876498340435
0.594	0.450	0.773		0.323		0.000	0.000	-0.00811893296501393	0.372940917715059	0.909262714110938
0.512	0.209	0.771		0.562		0.000	0.000	0.0845881800203767	0.777356427901855	0.119983941152274
0.664	0.330	0.562		0.233		0.000	0.000	0.303510350540936	0.00636474460936843	0.914923906518035
0.374	0.646	0.709		0.063		0.000	0.000	-0.115367660980139	0.905362045624627	0.567121193552328
0.386	0.529	0.643		0.114		0.000	0.000	-0.201623845229811	0.138531553622617	0.465975173105639
0.732	0.465	0.206		-0.259		0.000	0.000	0.0200715070111167	0.994524531150546	0.472810586293515
0.437	0.513	0.370		-0.143		0.000	0.000	-0.0755035588869943	0.766338388423922	0.292909265188208
0.546	0.813	0.669		-0.143		0.000	0.000	0.362439454753234	0.0678124369712409	0.98606378690196
0.390	0.424	0.659		0.234		0.000	0.000	0.211275956263759	0.169676144515711	0.602524613730268
0.728	0.753	0.160		-0.594		0.000	0.000	-0.0220523728605931	0.103945217025305	0.281905629394122
0.196	0.394	0.720		0.326		0.000	0.000	-0.170353532205355	0.0131295770258602	0.974756737144118
0.193	0.816	0.889		0.073		0.000	0.000	0.178465592556209	0.0153896203013234	0.276818866762914
0.288	0.828	0.730		-0.097		0.000	0.000	0.0809409826928127	0.79922411472744	0.60813540418705
0.815	0.384	0.414		0.031		0.000	0.000	-0.207666951642066	0.983038489409873	0.405795619881526
0.572	0.440	0.187	0.058	-0.253	0.113	0.000	0.000	-0.338798429671833	0.322789300232124	0.71380338923024
0.222	0.676	0.472		-0.204		0.000	0.000	-0.0287332613860539	0.415934688323724	0.292052880710556
0.462	0.542	0.147		-0.395		0.000	0.000	-0.185183554193315	0.686690312310538	0.462666946553729
0.539	0.463	0.414		-0.048		0.000	0.000	-0.0904138579092272	0.113347852841725	0.962104720782283
0.508	0.638	0.615		-0.023		0.000	0.000	-0.118616376547646	0.555655163179753	0.248650892925205
0.839	0.548	0.208		-0.340		0.000	0.000	-0.0737850402963716	0.655244849030892	0.607123327799426
0.795	0.234	0.685		0.450		0.000	0.000	0.126643763919741	0.419297505792225	0.62511034895267
0.742	0.743	0.653		-0.090		0.000	0.000	-0.194912523256732	0.401672699487829	0.0919328238237474
0.754	0.857	0.347		-0.510		0.000	0.000	0.0744734821563423	0.165673149937168	0.260032693490171
0.374	0.450	0.145		-0.305		0.000	0.000	0.215676350531241	0.489915826218332	0.195710303928356
0.220	0.670	0.118		-0.552		0.000	0.000	0.325621959119973	0.730638168431895	0.69294397360229
0.749	0.556	0.827		0.271		0.000	0.000	0.14388177019853	0.424305629566862	0.747386251624629
0.816	0.275	0.715		0.439		0.000	0.000	0.291773143176872	0.508186411504163	0.357185157965959
0.623	0.221	0.694		0.473		0.000	0.000	0.0112093169536523	0.300982139866977	0.257730552560005
0.057	0.540	0.523		-0.017		0.000	0.000	-0.038677151279633	0.68573931014561	0.599392933386884
0.308	0.222	0.250		0.028		0.000	0.000	0.083769554104714	0.550995514943998	0.834199775290509
0.316	0.555	0.622		0.067		0.000	0.000	-0.00366615490740953	0.588502097415827	0.329350811163865
0.701	0.640	0.319		-0.321		0.000	0.000	-0.163200017129669	0.754467899684149	0.685478574757906
0.259	0.257	0.454		0.197		0.000	0.000	0.0261780297464207	0.899972755423076	0.58889073392516
0.377	0.319	0.605		0.286		0.000	0.000	0.169134140603464	0.737446294651222	0.756820471563737
0.427	0.666	0.681		0.015		0.000	0.000	0.029943300694618	0.207014518439885	0.996303053948336
0.499	0.816	0.523		-0.292		0.000	0.000	0.0987010266030646	0.204133907412584	0.225450544032098
0.757	0.715	0.056		-0.659		0.000	0.000	-0.40870401852041	0.433849962335606	0.758207147490717
0.704	0.563	0.235		-0.328		0.000	0.000	-0.442090618991167	0.175492529125142	0.240241529281284
0.253	0.690	0.173		-0.517		0.000	0.000	-0.0513732520448719	0.586723020749134	0.84859183832685
0.497	0.073	0.608		0.535		0.000	0.000	0.18311550038754	0.512659606696255	0.218362814577661
0.691	0.223	0.407		0.185		0.000	0.000	-0.0392889666605074	0.976927764974141	0.518279706034411
0.951	0.557	0.297		-0.260		0.000	0.000	-0.403851863800415	0.0140642995858601	0.321511943402412
0.673	0.525	0.552		0.026		0.000	0.000	-0.0295889841816475	0.95114023796514	0.993142934933105
0.305	0.868	0.128		-0.739		0.000	0.000	-0.415669736094607	0.610468517587898	0.85631494352993
0.172	0.533	0.167		-0.367		0.000	0.000	0.278629908842018	0.502945088770358	0.697677566875
0.593	0.710	0.187		-0.522		0.000	0.000	0.142085277945432	0.339481289250944	0.553416608464171
0.227	0.326	0.469		0.143		0.000	0.000	-0.0842522339388315	0.515584249421162	0.153433478003123
0.588	0.439	0.685		0.246		0.000	0.000	-0.0636824225555113	0.211900380747507	0.989164878556238
0.278	0.500	0.429		-0.071		0.000	0.000	-0.221623266918703	0.65674398464796	0.391946475921111
0.587	0.876	0.243		-0.633		0.000	0.000	0.0275720512322786	0.435499122050223	0.306737649595087
0.352	0.497	0.554		0.056		0.000	0.000	0.191290529604259	0.816044892418156	0.48657187317957
0.244	0.539	0.637		0.099		0.000	0.000	-0.0292603259570592	0.950276450632721	0.127524895357714
0.453	0.811	0.702		-0.109		0.000	0.000	-0.0145930710125722	0.215929639544534	0.214962223559139
0.296	0.621	0.513		-0.108		0.000	0.000	-0.369965794282716	0.962609219931065	0.582304644337112
0.388	0.399	0.603		0.204		0.000	0.000	-0.108392159515746	0.521798474512019	0.406249519977072
0.434	0.214	0.566		0.352		0.000	0.000	-0.0707708716502755	0.820006195946877	0.623198925832788
0.165	0.546	0.814		0.268		0.000	0.000	0.207949470625364	0.0222201406471111	0.394899310518974
0.789	0.089	0.326		0.237		0.000	0.000	-0.20087011785074	0.850420098874324	0.512158844226426
0.231	0.858	0.456		-0.402		0.000	0.000	-0.0790290588461473	0.343465993086194	0.315020200170794
0.570	0.133	0.949		0.816		0.000	0.000	0.28936077192244	0.917399169040297	0.78158360994535
0.511	0.513	0.621		0.109		0.000	0.000	0.178099655782245	0.359606772289276	0.833924425413874
0.686	0.538	0.632		0.093		0.000	0.000	-0.11025468369691	0.921413046465448	0.647973536378801
0.295	0.692	0.217		-0.475		0.000	0.000	0.120286663398212	0.818739474111985	0.964109581826678
0.604	0.270	0.858		0.587		0.000	0.000	0.188375562890495	0.64803028926037	0.187067526815638
0.581	0.671	0.574	0.213	-0.098	0.042	0.000	0.000	-0.0871831986281777	0.820998916872068	0.738582761334545
0.626	0.248	0.426		0.178		0.000	0.000	0.156287749092223	0.840276205496809	0.300587285759844
0.299	0.544	0.553		0.010		0.000	0.000	0.111130097313307	0.272973770697063	0.21305412122933
0.261	0.745	0.853		0.108		0.000	0.000	0.415474756594287	0.995834163160846	0.338038360114636
0.266	0.708	0.330		-0.378		0.000	0.000	-0.1391677289783	0.229929617731476	0.656316357887142
0.685	0.769	0.541		-0.228		0.000	0.000	0.191229673712059	0.200546218388477	0.546261327117159
0.935	0.571	0.896		0.325		0.000	0.000	0.341365152790578	0.288574677012895	0.256510455575218
0.740	0.650	0.624		-0.027		0.000	0.000	0.213590679830359	0.594249076570996	0.365947415950465
0.493	0.505	0.369		-0.137		0.000	0.000	-0.309172636454178	0.8599327292595	0.19182127668431
0.388	0.414	-0.002		-0.416		0.000	0.000	-0.192717532032532	0.257017206023533	0.199527067003519
0.928	0.452	0.727		0.275		0.000	0.000	-0.0756531382113454	0.227847534516908	0.238584705020737
0.470	0.441	0.583		0.142		0.000	0.000	0.00828527749488223	0.5101900447623	0.798994676753622
0.010	0.152	0.609		0.458		0.000	0.000	0.209549075819556	0.197858068566923	0.810120128445827
0.459	0.642	0.772		0.130		0.000	0.000	0.0991282923661769	0.994157903145838	0.315282261435869
0.429	0.714	0.466		-0.248		0.000	0.000	0.226669226625963	0.122627755195156	0.0442056297204591
0.217	0.282	0.283		0.000		0.000	0.000	-0.293476439297278	0.439492982174741	0.444390487200161
0.697	0.288	0.389		0.100		0.000	0.000	-0.32209679037957	0.951921024270339	0.7221769905104
0.184	0.298	0.169		-0.129		0.000	0.000	-0.315005123780892	0.445311167313503	0.458595411722987
0.577	0.056	0.698		0.642		0.000	0.000	0.0994597109410369	0.121209590491647	0.656759476182316
0.766	0.376	0.380		0.005		0.000	0.000	-0.292266959888334	0.839491304429766	0.0397360720668761
0.631	0.731	0.583		-0.148		0.000	0.000	0.305727328267782	0.542387172310417	0.778851467060657
0.563	0.653	1.001		0.348		0.000	0.000	0.421059434765308	0.97435917603168	0.533539863978899
0.434	0.582	0.664		0.081		0.000	0.000	0.183135214410473	0.601679330795477	0.135751489896796
0.708	0.647	0.607		-0.040		0.000	0.000	-0.299104444770744	0.597017669564665	0.346566583087624
0.745	0.394	1.149		0.755		0.000	0.000	0.360367435532948	0.476777210782812	0.999532401296232
0.395	0.489	0.297		-0.192		0.000	0.000	-0.138068022091981	0.431520257286294	0.908635686356388
0.701	0.866	0.598		-0.268		0.000	0.000	0.0795067050425206	0.129933231115639	0.124784584546371
0.324	0.237	0.476		0.239		0.000	0.000	-0.253197056802736	0.345636275252026	0.900431979767911
0.571	0.250	0.402		0.153		0.000	0.000	-0.22061693898447	0.846537853082637	0.705382003900971
0.932	0.653	1.292		0.638		0.000	0.000	0.344566213725721	0.569773403826388	0.522101107505457
0.588	0.116	0.451		0.336		0.000	0.000	-0.0376574146123488	0.557446720297953	0.389575428135571
0.342	0.688	0.382		-0.307		0.000	0.000	0.143264812976687	0.484548098066079	0.350227473448572
0.710	0.522	0.131		-0.391		0.000	0.000	-0.195702400482224	0.75592978887518	0.805703596562111
0.767	0.951	0.246		-0.705		0.000	0.000	-0.0417423635480901	0.501314039398921	0.394671279027601
0.639	0.400	0.705		0.305		0.000	0.000	-0.0336634630712602	0.955574607771882	0.052815406162113
0.633	0.814	0.694		-0.120		0.000	0.000	0.0829027987151883	0.809957272284846	0.376730127374675
0.570	0.597	0.590		-0.007		0.000	0.000	-0.110557607224241	0.6806854886485	0.775650316197483
0.154	0.674	0.556		-0.118		0.000	0.000	-0.091401470186513	0.150213941990837	0.758891509181982
0.628	0.309	0.434		0.125		0.000	0.000	0.00781710872080732	0.0507358473617193	0.236294808707244
0.877	0.227	0.371		0.145		0.000	0.000	-0.332852215492441	0.270085855159936	0.130313806952439
0.558	0.527	0.218		-0.309		0.000	0.000	0.135623613599915	0.986874475576676	0.174924167148365
0.444	0.455	0.458		0.003		0.000	0.000	-0.00725130329732795	0.974539408680133	0.412859120001482
0.946	0.504	0.294		-0.211		0.000	0.000	0.0977366323605445	0.0575538168851443	0.0275760704612927
0.383	0.207	0.294		0.088		0.000	0.000	-0.0621507185060201	0.926057717471421	0.0500285761486422
0.109	0.273	0.602		0.329		0.000	0.000	0.0460093180057505	0.189613127471792	0.981891902604777
0.171	0.475	0.653		0.178		0.000	0.000	-0.322181209211104	0.138833639558466	0.965169315937581
0.547	0.621	0.320		-0.301		0.000	0.000	-0.365686278697334	0.730192699835152	0.519039804845423
0.529	0.697	0.654		-0.043		0.000	0.000	0.0173765368041958	0.259689117649754	0.160071082235556
0.630	0.803	0.364		-0.439		0.000	0.000	-0.0000532788501643178	0.176710871271171	0.855487358154811
0.450	0.374	0.511		0.137		0.000	0.000	0.33597001653691	0.550094217031085	0.221305243861763
0.792	0.522	0.518	-0.212	-0.004	-0.219	0.000	0.000	0.407968801741818	0.205896213241914	0.736490874074636
0.824	0.509	0.551		0.042		0.000	0.000	-0.308721963707396	0.625827112499613	0.457732856353593
0.453	0.633	0.603		-0.030		0.000	0.000	0.0491241854776365	0.362320850144641	0.606052097789074
0.256	0.510	0.508		-0.003		0.000	0.000	-0.0308951886150866	0.210503547498237	0.379354220400345
0.493	0.694	0.548		-0.147		0.000	0.000	-0.0348999992857495	0.830467200303501	0.924754634492544
0.250	0.367	0.823		0.456		0.000	0.000	0.104551127369122	0.9102700382584	0.905350193629847
0.556	0.456	0.542		0.086		0.000	0.000	-0.138821030813778	0.772233028410914	0.946281084181038
0.855	0.568	0.715		0.147		0.000	0.000	0.153528277538187	0.246737294993751	0.0972823359563699
0.541	0.484	0.278		-0.205		0.000	0.000	-0.368608657984257	0.80926926469802	0.317713835101891
0.746	0.654	0.007		-0.648		0.000	0.000	-0.395232475345428	0.220911809789693	0.158534282003765
0.721	0.735	0.665		-0.069		0.000	0.000	0.168434826783315	0.233747316096335	0.991810966891258
0.404	0.505	0.866		0.361		0.000	0.000	0.326472539928029	0.594759705335007	0.237602274195979
0.631	0.577	0.350		-0.227		0.000	0.000	-0.105466815082642	0.493989637111983	0.967221817440307
0.259	0.543	0.422		-0.121		0.000	0.000	-0.218300230865329	0.120589467073277	0.918635456713099
0.135	0.311	0.650		0.339		0.000	0.000	0.240239669350533	0.177067615639521	0.873378404689594
0.462	0.506	0.442		-0.064		0.000	0.000	-0.220967877133829	0.50159809391608	0.837661614404703
0.712	0.795	0.365		-0.430		0.000	0.000	0.0420049454769044	0.976653801330218	0.168811505982579
0.090	0.520	0.208		-0.312		0.000	0.000	0.0486822414481587	0.0293565709114568	0.815053714098373
0.292	0.582	0.450		-0.132		0.000	0.000	0.373976256963669	0.913232190231842	0.104987988970157
0.427	0.562	0.537		-0.024		0.000	0.000	-0.0585300527503148	0.304373267533344	0.424454246332279
0.575	0.703	0.260		-0.443		0.000	0.000	0.191312886450232	0.729012982864916	0.191590713283205
0.834	0.369	0.506		0.137		0.000	0.000	-0.11409306466225	0.905373135617354	0.586619584042249
0.712	0.663	0.313		-0.350		0.000	0.000	-0.0654399776495228	0.835143221585175	0.95205282876263
0.395	0.474	0.717		0.243		0.000	0.000	-0.247021691152814	0.0703132368681589	0.559799344099334
0.492	0.600	0.354		-0.246		0.000	0.000	0.00597070291016748	0.0075605837282087	0.516377453958831
0.485	0.097	0.376		0.279		0.000	0.000	-0.00814622035878876	0.948885561802485	0.923830074204261
0.447	0.366	0.859		0.493		0.000	0.000	0.0763830825818803	0.427148148846968	0.505339638038694
0.647	0.941	0.348		-0.593		0.000	0.000	-0.261047209705639	0.0740875714118291	0.223863460848395
0.395	0.313	0.543		0.229		0.000	0.000	-0.0399046734531829	0.184252439430144	0.355328653825497
0.653	0.174	0.534		0.360		0.000	0.000	0.090030054356091	0.501937031908828	0.787174141747984
0.446	0.438	0.689		0.252		0.000	0.000	0.097308613753343	0.74701785549011	0.686154409554445
0.286	0.152	0.415		0.263		0.000	0.000	-0.172314703218101	0.144613267441242	0.263146125570338
0.363	0.381	0.693		0.311		0.000	0.000	-0.0515560671179485	0.436585399954963	0.265794475231821
0.365	0.492	0.789		0.297		0.000	0.000	0.1138111978228	0.244914776330863	0.602480368568889
0.131	0.775	0.822		0.047		0.000	0.000	-0.155646133602419	0.223523763226228	0.275475898863965
0.245	0.270	0.423		0.153		0.000	0.000	0.200001265231144	0.280554828983796	0.444609020021314
0.478	0.495	0.362		-0.132		0.000	0.000	-0.106377959813212	0.0294308845231206	0.674907481818181
0.526	0.333	0.119		-0.214		0.000	0.000	0.0313844536710353	0.172945898213529	0.891736456193594
0.417	0.287	0.920		0.632		0.000	0.000	0.230855674773684	0.18833101942889	0.232361371227428
0.125	0.352	0.732		0.380		0.000	0.000	0.0241702968050847	0.39676440878395	0.93766115242261
0.522	0.236	0.866		0.630		0.000	0.000	-0.0172098777383932	0.418712817696619	0.260961919215727
0.585	0.563	0.873		0.310		0.000	0.000	0.328578636956103	0.0409411512958423	0.77169170220507
0.687	0.412	0.320		-0.092		0.000	0.000	-0.129916693534791	0.968300925017802	0.708733485132258
0.428	0.295	0.491		0.195		0.000	0.000	0.165119180855528	0.0152531956623516	0.701312919616073
0.532	0.119	0.568		0.449		0.000	0.000	-0.311465581615692	0.917890602023563	0.853175286563189
0.154	0.660	0.292		-0.368		0.000	0.000	0.0605539382400506	0.774823696497885	0.857732291057756
0.706	0.110	0.137		0.027		0.000	0.000	-0.124509643024072	0.584977209676468	0.464038747243275
0.045	0.506	0.498		-0.009		0.000	0.000	-0.0583744223557425	0.663521115484413	0.145632277540421
0.440	0.689	0.392		-0.296		0.000	0.000	-0.193928383792442	0.516915932813406	0.0242286956470324
0.367	0.710	0.923		0.213		0.000	0.000	0.368653754157259	0.540073432706537	0.936121545746034
0.180	0.187	0.528	0.017	0.342	-0.105	0.000	0.000	0.418267809996323	0.259354818918102	0.436971611022514
0.401	0.491	0.366		-0.125		0.000	0.000	0.0790067056196915	0.0191696086052296	0.482275930892726
0.619	0.478	0.386		-0.092		0.000	0.000	-0.114970492854992	0.743948374985378	0.253328184176045
0.430	0.509	0.403		-0.106		0.000	0.000	-0.299341684855715	0.25141120860689	0.0720991234144204
0.781	0.475	0.046		-0.429		0.000	0.000	-0.259951545735538	0.0976715700120227	0.430823643657376
0.557	0.541	0.345		-0.196		0.000	0.000	0.0383286216392427	0.360388430401295	0.192733719234578
0.658	0.519	0.690		0.172		0.000	0.000	-0.0209193603942447	0.0799414335170102	0.478003058002399
0.562	0.748	0.138		-0.610		0.000	0.000	-0.269440498171954	0.152638863853287	0.695772893026668
0.725	0.748	0.513		-0.235		0.000	0.000	-0.0704588154198857	0.788249714842239	0.865121076255763
0.859	0.542	0.400		-0.143		0.000	0.000	-0.238917639692922	0.258486259820035	0.0112651032636798
0.264	0.717	0.682		-0.036		0.000	0.000	0.185908033679118	0.0995297162004478	0.945017051835823
0.531	0.527	0.723		0.196		0.000	0.000	0.0638636984308713	0.936488429368941	0.0640230779380957
0.758	0.686	0.598		-0.089		0.000	0.000	0.206193804136355	0.362698503799666	0.884655168641396
0.679	0.638	0.122		-0.516		0.000	0.000	-0.110836169982448	0.425233360732414	0.233488953105104
0.621	0.783	0.660		-0.123		0.000	0.000	-0.153700139009796	0.331726217706529	0.901170105272679
0.608	0.416	0.416		-0.000		0.000	0.000	-0.126739548160027	0.637933115284893	0.832390508949362
0.433	0.311	0.754		0.443		0.000	0.000	0.110483405018912	0.704906157417379	0.0826779969066653
0.580	0.198	0.593		0.394		0.000	0.000	0.110944072510984	0.642225068329185	0.698292497768075
0.597	0.175	0.702		0.526		0.000	0.000	-0.15758740216002	0.0932988402676862	0.237376017402659
0.491	0.645	0.627		-0.018		0.000	0.000	-0.356875007385333	0.344861653834421	0.374298698826302
0.462	0.343	0.573		0.230		0.000	0.000	-0.415753438418705	0.495673338895582	0.541713693414704
0.685	0.591	0.404		-0.187		0.000	0.000	-0.0345590618704264	0.685203339386852	0.881265356603675
0.705	0.764	0.379		-0.386		0.000	0.000	-0.218398341599201	0.247236380143695	0.071578641269709
0.255	0.564	0.620		0.057		0.000	0.000	0.361483135689409	0.356614744161566	0.756621996625712
0.481	0.550	0.473		-0.077		0.000	0.000	-0.0281213259162028	0.0326825816209236	0.579725664492349
0.413	0.443	0.442		-0.002		0.000	0.000	-0.0850753532299924	0.295682358732	0.724808104544356
0.570	0.477	0.827		0.350		0.000	0.000	0.201324083895503	0.634251964997921	0.458736013675453
0.423	0.567	0.379		-0.188		0.000	0.000	-0.171830320127669	0.758679280945311	0.287547838964198
0.806	0.268	0.592		0.324		0.000	0.000	-0.197409333222747	0.748670371509083	0.0199212637692436
0.199	0.384	0.372		-0.012		0.000	0.000	-0.0069276313890986	0.839419956274313	0.56142971624596
0.111	0.506	0.133		-0.372		0.000	0.000	-0.21169341853014	0.3144203099566	0.997530688662084
0.591	0.143	0.402		0.259		0.000	0.000	0.180716270266368	0.193683139514181	0.858003453159697
0.757	0.483	0.265		-0.219		0.000	0.000	-0.0461493396355003	0.876812594889631	0.748397313566047
0.729	0.679	0.240		-0.440		0.000	0.000	0.103995100722384	0.647628668983548	0.203507838544154
0.176	0.758	0.471		-0.287		0.000	0.000	-0.218181003191519	0.311707713611804	0.267734613015324
0.705	0.647	0.450		-0.197		0.000	0.000	0.0383494843180354	0.735860035604395	0.722320271057715
0.622	0.620	0.620		-0.000		0.000	0.000	-0.165154327302106	0.141106603322015	0.515926178400633
0.560	0.636	0.610		-0.026		0.000	0.000	0.284523503899988	0.158993743371275	0.885920530204038
0.550	0.201	0.778		0.577		0.000	0.000	0.343530963428475	0.132433973261793	0.34137683608204
0.709	0.685	0.735		0.050		0.000	0.000	0.113739079721291	0.718583977272477	0.0291198618579257
0.270	0.179	0.636		0.457		0.000	0.000	-0.130541957742214	0.714506957994938	0.0570855728184814
0.740	0.757	0.997		0.240		0.000	0.000	0.272116102217437	0.891448387522811	0.385222087602624
0.520	0.746	0.717		-0.030		0.000	0.000	0.11957147276267	0.397856356225599	0.773037972286008
0.737	0.302	0.724		0.422		0.000	0.000	0.170302262884134	0.28848405236603	0.506354387715859
0.883	0.728	0.629		-0.100		0.000	0.000	-0.049887633054022	0.106897813569308	0.406738042542073
0.642	0.139	0.631		0.492		0.000	0.000	-0.221648263358227	0.173303135270133	0.215376087586851
0.247	0.595	0.349		-0.246		0.000	0.000	-0.0401989667688631	0.777097776142641	0.993093221434538
0.513	0.306	0.339		0.033		0.000	0.000	-0.123908341987996	0.882501986516172	0.703037601903641
0.322	0.368	0.782		0.414		0.000	0.000	0.150364806570681	0.634175402892427	0.911464942734078
0.660	0.554	0.194		-0.359		0.000	0.000	0.0475257202240695	0.919563096059228	0.732123509371352
0.582	0.390	0.666	-0.066	0.277	-0.171	0.000	0.000	-0.167250550287855	0.891764993989303	0.267299372216279
0.409	0.279	0.811		0.532		0.000	0.000	0.118971026860524	0.101395144182995	0.816590362768925
0.488	0.604	0.468		-0.136		0.000	0.000	0.187208013287445	0.325642612829113	0.549825875858996
0.690	0.490	0.706		0.216		0.000	0.000	-0.0521473056130067	0.134851473799792	0.268224920065138
0.510	0.454	0.881		0.428		0.000	0.000	0.00548941570147277	0.770613854453473	0.772697276220159
0.448	0.233	0.456		0.223		0.000	0.000	-0.191170925868421	0.981780601155567	0.932983079800716
0.548	0.635	0.402		-0.233		0.000	0.000	-0.265128698488504	0.764099017702589	0.292402404853606
0.215	0.608	0.503		-0.106		0.000	0.000	0.129685343567132	0.195014265847583	0.996862890574423
0.130	0.580	0.556		-0.024		0.000	0.000	-0.10916726832249	0.20571947105768	0.0263661690212864
0.462	0.386	0.775		0.389		0.000	0.000	0.0585293242247573	0.904155962488405	0.494368198171623
0.024	0.261	0.127		-0.134		0.000	0.000	0.144779519178539	0.20275880734949	0.439886041200898
0.621	0.353	0.818		0.465		0.000	0.000	0.332370360019999	0.488366096742942	0.314865582189946
0.453	0.676	0.694		0.018		0.000	0.000	0.102813014732989	0.416655572389618	0.181565302941136
0.757	0.672	0.437		-0.234		0.000	0.000	0.179382335533075	0.428255998496452	0.348250515213742
0.452	0.584	0.475		-0.108		0.000	0.000	0.0732274693905125	0.0941687828522214	0.761022711113846
0.518	0.674	0.702		0.028		0.000	0.000	0.191027025238101	0.0795910619515737	0.724874006494613
0.445	0.728	0.302		-0.426		0.000	0.000	-0.0674217069651891	0.897552292902533	0.775329654627523
0.718	0.394	0.596		0.202		0.000	0.000	-0.126075230272649	0.970992444646331	0.253382570255714
0.397	0.386	0.611		0.225		0.000	0.000	-0.208912905607996	0.115547783950004	0.0292889372274267
0.415	0.664	0.627		-0.038		0.000	0.000	-0.365679985115886	0.130720210813631	0.258004825712863
0.747	0.558	0.109		-0.449		0.000	0.000	-0.130214121667363	0.903378258181368	0.865877702379756
0.699	0.765	0.916		0.150		0.000	0.000	0.155487020328094	0.620883250148017	0.0254021764901696
0.344	0.348	0.468		0.120		0.000	0.000	0.0428328126034188	0.71754454099544	0.941902657677722
0.838	0.602	0.211		-0.391		0.000	0.000	-0.288364434774223	0.29655378725738	0.00778845078611158
0.343	0.244	0.559		0.315		0.000	0.000	0.265005060009981	0.915763465980607	0.244839880275989
0.388	0.764	0.256		-0.508		0.000	0.000	0.0141335424405667	0.847303845867057	0.485274154468042
0.735	0.582	0.189		-0.393		0.000	0.000	0.0867884650141739	0.302298442412924	0.636994840821477
0.642	0.545	0.516		-0.028		0.000	0.000	-0.052785233317399	0.719610563478753	0.652884481210494
0.442	0.376	0.777		0.401		0.000	0.000	0.383780017139384	0.788966832702284	0.372058576495609
0.426	0.443	0.446		0.003		0.000	0.000	-0.269271843103987	0.968760669971828	0.454906297290309
0.858	0.224	0.382		0.158		0.000	0.000	0.0692202316770183	0.917986618296983	0.240403711536518
0.717	0.583	0.759		0.176		0.000	0.000	-0.0911336924834431	0.467276162347591	0.727519459904074
0.926	0.568	0.212		-0.357		0.000	0.000	-0.16460319487302	0.0517060134820034	0.347738520939507
0.343	0.544	0.679		0.135		0.000	0.000	-0.195317633268405	0.146997324922511	0.638143094892664
0.328	0.781	0.498		-0.283		0.000	0.000	-0.10226013557566	0.856235118477877	0.369460540785376
0.733	0.941	0.383		-0.558		0.000	0.000	0.00299838406085345	0.0346612806759894	0.860076838304273
0.389	0.161	0.639		0.477		0.000	0.000	-0.122179203925798	0.166995335387232	0.113323533411439
0.410	0.117	0.925		0.808		0.000	0.000	0.187105438680481	0.570903256727245	0.065613428452228
0.534	0.550	0.584		0.033		0.000	0.000	-0.318645606763574	0.161536224732061	0.345782320307857
0.413	0.749	0.676		-0.072		0.000	0.000	0.0148682003698337	0.202191210440764	0.18621509296907
0.502	0.298	0.313		0.014		0.000	0.000	-0.197342005713915	0.227563517915571	0.434283306669425
0.701	0.550	0.461		-0.088		0.000	0.000	0.20026523446097	0.499772569705601	0.731790145965992
0.526	0.015	0.426		0.411		0.000	0.000	-0.242589343171775	0.821645512112336	0.410315330938286
0.195	0.391	0.374		-0.017		0.000	0.000	-0.283669588342369	0.960267917731906	0.300293609150341
0.558	0.321	0.807		0.486		0.000	0.000	0.272249245526419	0.14186153237586	0.431346302792675
0.658	0.356	0.808		0.452		0.000	0.000	0.0633155487073606	0.513471895299989	0.531413011208056
0.643	0.762	0.487		-0.274		0.000	0.000	-0.00875843761189543	0.84202730690997	0.185271729462202
0.475	0.535	0.498		-0.036		0.000	0.000	0.235936094120534	0.538798927720028	0.230488864117356
0.442	0.101	0.293		0.192		0.000	0.000	-0.0287046400039665	0.384954601991495	0.175398054538622
0.494	0.431	0.743		0.312		0.000	0.000	-0.0826098146766889	0.85888322043266	0.908625840087505
0.287	0.534	0.401	0.000	-0.133	-0.037	0.000	0.000	-0.173646937834898	0.741527797613028	0.469655952579972
0.211	0.219	0.151		-0.068		0.000	0.000	0.0685983302498119	0.615372106939782	0.993503279483623
0.720	0.667	0.730		0.064		0.000	0.000	0.025019583391876	0.906453112003397	0.753114111484846
0.453	0.422	0.406		-0.016		0.000	0.000	-0.0138064804613061	0.202266133137333	0.130554755906063
0.479	0.138	0.651		0.512		0.000	0.000	-0.261555238973703	0.724341934001818	0.700553832434178
0.668	0.843	0.772		-0.072		0.000	0.000	0.0434702729487996	0.51342597584791	0.577754269762161
0.435	0.652	0.528		-0.124		0.000	0.000	-0.0866098132076722	0.176304016747057	0.331179624410097
0.590	0.106	0.505		0.399		0.000	0.000	-0.045358325304289	0.842111283388472	0.108135696368605
0.514	0.352	0.181		-0.170		0.000	0.000	-0.00752240659376022	0.845316203949062	0.482357296105426
0.300	0.562	0.632		0.070		0.000	0.000	0.380186192733346	0.312105700760617	0.770065501710511
0.356	0.564	0.578		0.015		0.000	0.000	0.299968947535492	0.628279752902063	0.195002370760274
0.694	0.691	0.271		-0.419		0.000	0.000	-0.20953423011026	0.865418487418976	0.00251056691279179
0.195	0.331	0.167		-0.163		0.000	0.000	-0.0658085842168321	0.675465388607647	0.893542496961426
0.408	0.768	0.685		-0.084		0.000	0.000	0.411363948906403	0.628988878783265	0.819869285410667
0.255	0.427	0.909		0.481		0.000	0.000	-0.00933441523075274	0.944847597041713	0.668779913859113
0.823	0.554	1.080		0.526		0.000	0.000	0.401880417640792	0.271103516832998	0.462032634333532
0.314	0.571	0.770		0.199		0.000	0.000	-0.133827712567105	0.843773373081802	0.171703794248147
0.896	0.441	-0.179		-0.619		0.000	0.000	-0.22241046547336	0.0283134438724046	0.200627768773492
0.554	0.282	0.493		0.211		0.000	0.000	0.0904321178189112	0.062247928451448	0.884289839420401
0.712	0.276	0.125		-0.152		0.000	0.000	-0.130313694969481	0.602468240505569	0.379708827305812
0.743	0.394	0.458		0.064		0.000	0.000	-0.212729277870265	0.0061503568312751	0.160274868171729
0.705	0.606	0.398		-0.208		0.000	0.000	-0.0337129769233922	0.316951497841463	0.110268688900225
0.084	0.471	0.562		0.092		0.000	0.000	-0.0295305249829675	0.129048652944318	0.625946766856819
0.825	0.346	0.461		0.115		0.000	0.000	0.143336169868512	0.939446415067119	0.431844393267943
0.797	0.798	0.495		-0.303		0.000	0.000	0.237009729910892	0.265766636366619	0.136040884441996
0.234	0.413	0.165		-0.248		0.000	0.000	0.00940012434966822	0.562758488416122	0.93129414805518
0.182	0.576	0.601		0.025		0.000	0.000	-0.317086147190001	0.251561389438811	0.780767168508114
0.197	0.563	0.133		-0.429		0.000	0.000	0.0664962386255859	0.0614244085581744	0.809123572192947
0.471	0.503	0.663		0.160		0.000	0.000	-0.0606973014579307	0.129361359797469	0.60625097400834
0.524	0.516	0.809		0.293		0.000	0.000	0.0604560859569687	0.723087680760144	0.00788440122915668
0.832	0.611	0.815		0.203		0.000	0.000	0.201965597331773	0.0568966155939814	0.397343795125407
0.376	0.542	0.230		-0.312		0.000	0.000	0.00430762223898956	0.684200885234426	0.973804830077791
0.291	0.882	0.646		-0.236		0.000	0.000	-0.13363144995601	0.343877312718309	0.844204938153362
0.429	0.841	0.253		-0.589		0.000	0.000	-0.0698757759288161	0.816385285301126	0.828318404455336
0.570	0.129	0.132		0.003		0.000	0.000	-0.411020611367755	0.785295697295361	0.40738703838504
0.368	0.534	0.711		0.177		0.000	0.000	0.38570903446568	0.34056909221537	0.976832598358156
0.518	0.131	0.740		0.610		0.000	0.000	0.00943838638164052	0.148683701321636	0.687830887801021
0.661	0.619	0.656		0.037		0.000	0.000	-0.198848909901111	0.129671361422897	0.690751402031948
0.372	0.510	0.754		0.245		0.000	0.000	0.218444605799509	0.908240707822569	0.905052731222838
0.756	0.864	0.365		-0.498		0.000	0.000	-0.0381766725297391	0.971711793161668	0.705447569377166
0.729	0.612	0.555		-0.057		0.000	0.000	0.203279192677333	0.821323080661129	0.19534015318776
0.650	0.341	0.422		0.081		0.000	0.000	0.104014704633944	0.838128625988438	0.231935739068895
0.215	0.564	0.496		-0.069		0.000	0.000	0.174234535247443	0.446622563688561	0.541736800351011
0.672	0.440	0.648		0.209		0.000	0.000	0.0948468458524568	0.937287172508996	0.0667070234080484
0.535	0.790	0.462		-0.328		0.000	0.000	-0.0914427849619156	0.867137400597538	0.330628229364477
0.636	0.411	0.343		-0.067		0.000	0.000	-0.233161552894449	0.55793986188579	0.894235530540579
0.261	0.584	0.268		-0.316		0.000	0.000	-0.0787431602884522	0.767822037123895	0.955347863836303
0.837	0.697	0.386		-0.310		0.000	0.000	0.313006371196723	0.927905232118617	0.717140741827766
0.207	0.612	0.614		0.003		0.000	0.000	0.230784960523619	0.59878691543381	0.924432727908902
0.346	0.608	0.660		0.052		0.000	0.000	0.0300432710047295	0.992241299986309	0.22384987701409
0.779	0.219	0.791	-0.042	0.572	-0.123	0.000	0.000	0.079971395690095	0.600675691564378	0.228841108806655
0.286	0.189	0.547		0.357		0.000	0.000	-0.241064609885273	0.678948298461758	0.385943632212039
0.631	0.772	0.343		-0.429		0.000	0.000	0.220337577883421	0.722014448565648	0.936598229385885
0.393	0.546	0.471		-0.075		0.000	0.000	0.0125711828039996	0.400439914675422	0.174630717375577
0.483	0.775	0.602		-0.173		0.000	0.000	0.30034328042617	0.77844215284672	0.304359517987601
0.603	0.484	1.093		0.609		0.000	0.000	0.270387978101062	0.74749710270712	0.616463486218874
0.497	0.547	0.207		-0.340		0.000	0.000	0.230585477621588	0.965346742577645	0.840837938381522
0.525	0.794	0.358		-0.436		0.000	0.000	0.0487481814068775	0.697036729834962	0.235586406450563
0.497	0.253	0.489		0.236		0.000	0.000	-0.178080942116306	0.799318024172115	0.408623193756609
0.884	0.884	0.321		-0.563		0.000	0.000	-0.189782227484562	0.940423796353805	0.787431221803669
0.294	0.284	0.129		-0.155		0.000	0.000	-0.317099496871157	0.0572938058846388	0.0293583351347864
0.841	0.514	0.696		0.182		0.000	0.000	0.216012723342383	0.582055603855546	0.836973887302806
0.691	0.054	0.598		0.544		0.000	0.000	0.00507105509386901	0.265797768594651	0.301123369532836
0.419	0.742	0.367		-0.375		0.000	0.000	-0.395647617594858	0.510428936174756	0.665616083082048
0.620	0.094	0.485		0.391		0.000	0.000	0.0561342230255078	0.501865105125585	0.343076521798252
0.282	0.188	0.739		0.552		0.000	0.000	0.143704179730747	0.502738432387396	0.97536577805794
0.667	0.559	0.602		0.042		0.000	0.000	0.111229619650399	0.141957924689526	0.76097849989653
0.415	0.392	0.790		0.397		0.000	0.000	0.248470309470015	0.719344429423987	0.330524623164805
0.815	0.754	0.385		-0.370		0.000	0.000	0.0584175018785398	0.125630633184432	0.390664288221846
0.948	0.714	0.022		-0.692		0.000	0.000	-0.239922421156007	0.195718452662099	0.58124962939495
0.933	0.512	0.494		-0.018		0.000	0.000	-0.160002170030807	0.243596427612194	0.402570185732145
0.300	0.437	0.320		-0.117		0.000	0.000	-0.373774874793572	0.656793237394514	0.130176600301785
0.474	0.867	0.396		-0.471		0.000	0.000	-0.230547508006913	0.562851816868357	0.780960740590963
0.787	0.532	0.999		0.466		0.000	0.000	0.238612706430269	0.592447676037544	0.532642338965937
0.243	0.567	0.121		-0.446		0.000	0.000	0.306602157427768	0.485029064887465	0.824400482862677
0.295	0.548	0.484		-0.063		0.000	0.000	0.00618178700850616	0.872774585032536	0.0504202670579811
0.423	0.437	0.418		-0.019		0.000	0.000	-0.0714422173759054	0.437432172012637	0.599393622131757
0.296	0.213	0.533		0.320		0.000	0.000	-0.107114776166312	0.0524850876981413	0.155644498973052
0.248	0.541	0.655		0.114		0.000	0.000	0.032704009448205	0.638897659289211	0.177560075214034
0.468	0.812	0.193		-0.619		0.000	0.000	-0.423177789377623	0.594778955570246	0.796776140504639
0.563	0.521	0.093		-0.428		0.000	0.000	-0.211819776549442	0.179581530160476	0.830308636309566
0.531	0.335	0.226		-0.109		0.000	0.000	0.0907807244322838	0.0105751515680017	0.154697199012327
0.672	0.508	0.789		0.281		0.000	0.000	0.207258422391397	0.853410456212382	0.798115076207013
0.743	0.364	0.032		-0.332		0.000	0.000	-0.192383071761611	0.84507941563481	0.786115266186918
0.769	0.359	0.110		-0.249		0.000	0.000	-0.290763591057025	0.342048173831064	0.175053291865305
0.253	0.270	0.530		0.260		0.000	0.000	-0.210044415068512	0.68241446777948	0.703123027435026
0.389	0.655	0.532		-0.123		0.000	0.000	-0.381770880862814	0.903676471231089	0.0507207054203571
0.472	0.398	0.392		-0.006		0.000	0.000	-0.334770139158277	0.689591936469442	0.799926459193532
0.607	0.282	0.429		0.147		0.000	0.000	-0.10150585749378	0.495466405697707	0.194563336850309
0.451	0.797	0.719		-0.078		0.000	0.000	0.193795619071245	0.780139150640774	0.288362730632171
0.138	0.289	0.376		0.087		0.000	0.000	0.0179135573683286	0.426354066375605	0.251553424023884
0.285	0.435	0.350		-0.085		0.000	0.000	0.00774624673735286	0.538359372832948	0.222220139497862
0.338	0.702	0.302		-0.400		0.000	0.000	-0.261956225804117	0.893766921559674	0.834765182402895
0.415	0.672	0.196		-0.475		0.000	0.000	0.132810861717109	0.898714821900754	0.558994243282448
0.474	0.303	0.161		-0.142		0.000	0.000	-0.319119004428862	0.371350088950379	0.166411071986426
0.360	0.506	0.537		0.031		0.000	0.000	0.113384223710875	0.18237673260074	0.147204676945035
0.436	0.588	0.428		-0.160		0.000	0.000	-0.385529457826563	0.0153040796624042	0.848666487870244
0.832	0.363	-0.061		-0.424		0.000	0.000	-0.331992719618739	0.199098313274548	0.416112226799327
0.672	0.626	0.188		-0.438		0.000	0.000	0.141192748472044	0.50922382978598	0.222778186103473
0.503	0.258	0.287		0.030		0.000	0.000	-0.103838059947122	0.42555869535221	0.136940548401675
0.703	0.629	0.406	0.048	-0.223	0.123	0.000	0.000	0.141366052811568	0.718037947036318	0.928968252778336
0.832	0.353	0.897		0.544		0.000	0.000	0.014581379782155	0.334914791905296	0.81335029910044
0.318	0.823	0.239		-0.584		0.000	0.000	-0.183487385794695	0.417608252550091	0.0716327086341487
0.714	0.202	0.649		0.447		0.000	0.000	-0.0263082427504768	0.796391067952343	0.665569554327345
0.949	0.558	0.549		-0.010		0.000	0.000	0.357330428963182	0.681250619228216	0.775552979134496
0.437	0.317	0.512		0.196		0.000	0.000	-0.16477424127013	0.267584121997264	0.147727551034915
0.830	0.586	0.212		-0.374		0.000	0.000	-0.413346718568285	0.725756225562732	0.316854697515073
0.540	0.475	0.697		0.222		0.000	0.000	0.0316264065247681	0.765765726579516	0.511980321644198
0.113	0.578	0.712		0.134		0.000	0.000	0.0986182967444005	0.356771331007587	0.656938874612222
0.202	0.836	0.670		-0.166		0.000	0.000	0.117533099953809	0.121495532957296	0.178555445907299
0.843	0.591	0.308		-0.283		0.000	0.000	-0.211692780647191	0.805247164678918	0.289305069191666
0.665	0.672	0.655		-0.017		0.000	0.000	0.202991960001022	0.503929668602273	0.522096652580963
0.167	0.454	0.419		-0.035		0.000	0.000	0.378966253355672	0.417689056347402	0.533540576237162
0.320	0.980	0.374		-0.606		0.000	0.000	-0.117580480989602	0.538163223593953	0.379037701691406
0.416	0.735	0.465		-0.270		0.000	0.000	-0.325484874347396	0.161262383745158	0.148052998123871
0.315	0.550	0.680		0.130		0.000	0.000	0.271570502035442	0.834742487602813	0.631926577115129
0.619	0.326	0.168		-0.158		0.000	0.000	-0.101890871458708	0.940802362465038	0.263145784137977
0.752	0.398	0.542		0.144		0.000	0.000	-0.241048402289358	0.992325934999711	0.431382872999083
0.393	0.366	0.822		0.456		0.000	0.000	0.283792423603498	0.168114180835369	0.962027298989765
0.562	0.287	0.414		0.127		0.000	0.000	-0.0977575609193228	0.541247648970681	0.866585001879771
0.678	0.666	0.636		-0.029		0.000	0.000	0.141430823549111	0.675225450839504	0.721044059761263
0.547	0.327	0.580		0.254		0.000	0.000	-0.0928957626193821	0.964570418093555	0.269367572613406
0.211	0.743	0.451		-0.292		0.000	0.000	0.37313994935864	0.00792891432996441	0.638665656742001
0.462	0.508	0.224		-0.284		0.000	0.000	-0.371415030919011	0.286410914340842	0.407073991864014
0.431	0.476	0.077		-0.399		0.000	0.000	-0.13179949070626	0.367741353877802	0.974959948070265
0.466	0.398	0.425		0.026		0.000	0.000	-0.0565246606667727	0.885330674187025	0.977251343851606
0.426	0.643	0.447		-0.197		0.000	0.000	-0.0132417751081193	0.969094640347699	0.300194038534953
0.699	0.341	0.800		0.459		0.000	0.000	0.25915860224159	0.0505224706048575	0.889555372294275
0.409	0.673	0.496		-0.178		0.000	0.000	0.0307212949815955	0.980477436791105	0.70828550076747
0.443	0.633	0.284		-0.349		0.000	0.000	-0.443192426142924	0.960943505342694	0.320371452673981
0.073	0.567	0.472		-0.095		0.000	0.000	0.145785509037345	0.682321033203586	0.909449286313133
0.592	0.214	0.466		0.252		0.000	0.000	-0.115461862434926	0.291491756517317	0.855142302665757
0.822	0.716	0.028		-0.688		0.000	0.000	-0.274097977904445	0.10288549000508	0.871066034044405
0.364	0.561	0.199		-0.362		0.000	0.000	0.0757672250546176	0.00923637991876463	0.327591956077825
0.356	0.397	0.592		0.194		0.000	0.000	0.121332964118655	0.345595811593664	0.581192190591122
0.467	0.677	0.797		0.121		0.000	0.000	0.224166555606957	0.28095764270216	0.293666540399007
0.824	0.220	0.560		0.339		0.000	0.000	0.107938443098868	0.297569193906515	0.948751997965586
0.498	0.288	0.570		0.282		0.000	0.000	-0.40580184187362	0.623352917449525	0.983962535680711
0.176	0.298	-0.018		-0.316		0.000	0.000	-0.472928146751888	0.704821426111279	0.507299088724105
0.117	0.347	0.477		0.129		0.000	0.000	-0.080616201018558	0.841745314397427	0.480915621655127
0.231	0.545	0.856		0.311		0.000	0.000	0.156863402940724	0.201811967147424	0.398024198754108
0.495	0.863	0.436		-0.427		0.000	0.000	-0.142657177144994	0.00784518623386641	0.907813677599736
0.755	0.554	0.493		-0.061		0.000	0.000	0.253698883973982	0.191071664275977	0.414533252801753
0.611	0.141	0.440		0.299		0.000	0.000	-0.292963658314473	0.173098740738033	0.173250569388458
0.292	0.439	0.694		0.255		0.000	0.000	-0.235190582988326	0.38412477921819	0.805566512957027
0.360	0.320	0.170		-0.150		0.000	0.000	-0.0672384339787105	0.455664631274994	0.853995373530504
0.692	0.699	0.693		-0.006		0.000	0.000	0.147372332807301	0.367372615497225	0.606719580227946
0.505	0.648	0.367		-0.281		0.000	0.000	0.0840816971730693	0.985532616022635	0.155425936621525
0.446	0.530	0.214		-0.315		0.000	0.000	-0.059832911753697	0.223079967501056	0.936371587891278
0.376	0.171	0.164		-0.008		0.000	0.000	0.0640919559054977	0.198538399113429	0.740867601593803
0.168	0.910	0.336	0.002	-0.574	-0.063	0.000	0.000	0.183764387735133	0.953966981782804	0.926815807872182
0.578	0.591	0.263		-0.328		0.000	0.000	0.0968613524293795	0.872288085201511	0.685280027625316
0.422	0.561	0.875		0.314		0.000	0.000	-0.0439200802216793	0.785189619861316	0.677706348899043
0.468	0.363	0.801		0.438		0.000	0.000	0.0757822171315764	0.746997885727345	0.754023305761604
0.872	0.518	0.282		-0.236		0.000	0.000	-0.157087631739495	0.180372843749576	0.987444740582759
0.786	0.334	0.346		0.012		0.000	0.000	-0.0972961022664025	0.151934069932165	0.51288194459725
0.609	0.512	0.685		0.173		0.000	0.000	0.0826249134527537	0.925874297698978	0.723032253788906
0.277	0.665	0.568		-0.097		0.000	0.000	0.184030713650164	0.633614689776095	0.00695424027545253
0.669	0.093	0.611		0.517		0.000	0.000	0.254212554126419	0.778247408594843	0.710557974399069
0.789	0.392	0.895		0.503		0.000	0.000	0.0222920670332843	0.58914907910871	0.408151682483039
0.262	0.177	0.433		0.256		0.000	0.000	0.0869060395374004	0.250507099122273	0.956983556397257
0.337	0.500	0.247		-0.253		0.000	0.000	0.0134917723392797	0.954121694618608	0.519182494788834
0.405	0.626	0.171		-0.455		0.000	0.000	-0.0211434964817276	0.683287871631543	0.059058930909666
0.712	0.230	0.252		0.022		0.000	0.000	0.0514087569751325	0.852216199457964	0.542415728988417
0.523	0.836	0.142		-0.694		0.000	0.000	-0.0756598643159059	0.133936121389083	0.55626524021409
0.265	0.566	0.180		-0.385		0.000	0.000	0.00370936736767997	0.771945477554484	0.218257097311084
0.578	0.742	0.116		-0.626		0.000	0.000	0.110483461194543	0.665445694314999	0.511033310730402
0.226	0.169	0.643		0.473		0.000	0.000	0.367230749257601	0.746336645227275	0.28816170924258
0.774	0.986	0.390		-0.596		0.000	0.000	0.124285881740252	0.38116604385882	0.548395686460373
0.375	0.756	0.709		-0.047		0.000	0.000	0.00931969038184219	0.619680414837782	0.928520052103504
0.575	0.244	0.955		0.711		0.000	0.000	0.0284618265010868	0.622276920312562	0.503550072228981
0.308	0.718	0.571		-0.147		0.000	0.000	0.0166576507949543	0.472715477266276	0.456239241268864
0.912	0.689	0.166		-0.523		0.000	0.000	-0.423365326814024	0.18143524924481	0.442714646977337
0.220	0.401	0.164		-0.237		0.000	0.000	0.252289229428567	0.0844189234283925	0.0107676196484052
0.662	0.728	0.586		-0.142		0.000	0.000	-0.128908820400428	0.263827277297143	0.163271904094057
0.386	0.558	0.326		-0.232		0.000	0.000	-0.00290595789723944	0.617448700291634	0.920521624255517
0.245	0.472	0.760		0.288		0.000	0.000	-0.22655002185526	0.212637634860798	0.604237512474169
0.419	0.188	0.618		0.430		0.000	0.000	-0.0206112153593782	0.386859820164822	0.659296041308555
0.852	0.643	1.096		0.453		0.000	0.000	0.309294870814267	0.324970129978168	0.0131173789752157
0.413	0.546	0.422		-0.124		0.000	0.000	-0.20136636443363	0.573025408781957	0.400195858218938
0.371	0.462	0.772		0.310		0.000	0.000	0.0270768247951632	0.687427396347061	0.291009559177264
0.260	0.070	0.425		0.355		0.000	0.000	-0.386224723931666	0.89398394342461	0.657885161150984
0.866	0.569	0.048		-0.521		0.000	0.000	-0.321014059778032	0.233354481459924	0.0757791956729511
0.231	0.577	0.053		-0.524		0.000	0.000	0.0434585195156073	0.531318845966004	0.00309034909756328
0.668	0.737	0.499		-0.238		0.000	0.000	0.0590198517158378	0.215985458113768	0.493290581090469
0.340	0.224	0.310		0.087		0.000	0.000	0.101816938173232	0.952142887456292	0.195060596603336
0.556	0.237	-0.005		-0.242		0.000	0.000	-0.0861911465625587	0.565595210399309	0.766801097752132
0.306	0.577	0.625		0.048		0.000	0.000	-0.0627687953669	0.290674529747976	0.557965957281776
0.761	0.947	0.359		-0.588		0.000	0.000	0.094187277035413	0.31077888220019	0.0890302439307334
0.339	0.523	0.816		0.293		0.000	0.000	0.251545834363931	0.491922752564301	0.772559058286525
0.581	0.616	0.133		-0.482		0.000	0.000	-0.0442441328551048	0.798757921732006	0.786565980796013
0.879	0.358	0.476		0.118		0.000	0.000	0.333045091748654	0.493000307602004	0.756013553131529
0.223	0.343	0.600		0.256		0.000	0.000	0.229764996922864	0.452255981324568	0.0590262956363215
0.496	0.365	0.493		0.127		0.000	0.000	0.064966375234229	0.123092242972587	0.515168052420861
0.529	0.584	0.255		-0.330		0.000	0.000	0.0305989546326361	0.544927586228619	0.790634701434633
0.548	0.583	0.289		-0.294		0.000	0.000	-0.304032860894335	0.674647023508509	0.262893623264161
0.370	0.851	0.587		-0.263		0.000	0.000	-0.00791322964826703	0.583292801377387	0.9464838635411
0.387	0.523	0.575		0.052		0.000	0.000	-0.047313371249199	0.55791972647039	0.507592706076172
0.665	0.446	1.167		0.721		0.000	0.000	0.336873371297627	0.920085187726597	0.426111330530559
0.179	0.611	0.361		-0.250		0.000	0.000	0.116743545475437	0.819817612837529	0.703189788511201
